# Supplementary material for: Bis[3,3-dimethyl-2-(2-oxoethyl­idene)indolinyl-κ2 N,O]palladium(II)
Source: Acta Crystallogr Sect E Struct Rep Online. 2011 Jun 18;67(Pt 7):m929. doi: 10.1107/S1600536811022069 (PMC3152092; doi:10.1107/S1600536811022069)
Supplement: Supplementary file 1 [file e-67-0m929-sup1.cif]

##############################################################################
#                                                                            #
# This CIF contains the data in a paper accepted for publication in          #
# Acta Crystallographica Section E. It conforms to the requirements of       #
# Notes for Authors for Acta Crystallographica Section E, and has been       #
# peer reviewed under the auspices of the IUCr Commission on Journals.       #
#                                                                            #
# Full details of the Crystallographic Information File format               #
# are given in the paper "The Crystallographic Information File (CIF):       #
# a New Standard Archive File for Crystallography" by S. R. Hall, F. H.      #
# Allen and I. D. Brown [Acta Cryst. (1991), A47, 655-685].                  #
#                                                                            #
# The current version of the core CIF dictionary is obtainable from          #
# ftp://ftp.iucr.org/pub/cif_core.dic.                                       #
#                                                                            #
# Software is freely available for graphical display of the structure(s)     #
# in this CIF. For information consult the CIF software page                 #
# http://www.iucr.org/resources/cif/software.                                #
#                                                                            #
# This file may be used for bona fide research purposes within the           #
# scientific community so long as proper attribution is given to the journal # 
# article from which it was obtained.                                        #
#                                                                            #
##############################################################################
data_I
_audit_creation_method     SHELXL-97
_chemical_name_systematic
;
Bis[3,3-dimethyl-2-(2-oxoethylidene)indolinyl-
\k^2^<i>N</i>,<i>O</i>]palladium(II)
;
_chemical_name_common     ?
_chemical_formula_moiety     'C24 H24 N2 O2 Pd'
_chemical_formula_sum     'C24 H24 N2 O2 Pd'
_chemical_formula_iupac     '[Pd (C12 H12 N O)2]'
_chemical_formula_weight     478.85
_chemical_melting_point     ?
_symmetry_cell_setting     triclinic
_symmetry_space_group_name_H-M     'P -1'
_symmetry_space_group_name_Hall     '-P 1'
loop_
    _symmetry_equiv_pos_as_xyz
    'x, y, z'
    '-x, -y, -z'
_cell_length_a     10.453(2)
_cell_length_b     12.669(3)
_cell_length_c     13.056(3)
_cell_angle_alpha     87.750(3)
_cell_angle_beta     73.271(3)
_cell_angle_gamma     70.565(3)
_cell_volume     1558.5(6)
_cell_formula_units_Z     3
_cell_measurement_reflns_used     2716
_cell_measurement_theta_min     2.26
_cell_measurement_theta_max     24.79
_cell_measurement_temperature     100(2)
_exptl_crystal_description     rod
_exptl_crystal_colour     orange
_exptl_crystal_size_max     0.18
_exptl_crystal_size_mid     0.09
_exptl_crystal_size_min     0.06
_exptl_crystal_density_diffrn     1.531
_exptl_crystal_density_meas     ?
_exptl_crystal_density_method     'not measured'
_exptl_crystal_F_000     732
_exptl_absorpt_coefficient_mu     0.915
_exptl_absorpt_correction_type     multi-scan
_exptl_absorpt_process_details     '(<i>SADABS</i>; Sheldrick, 1996)'
_exptl_absorpt_correction_T_min     0.8526
_exptl_absorpt_correction_T_max     0.9471
_exptl_special_details
;
;
_diffrn_ambient_temperature     100(2)
_diffrn_radiation_type     MoK\a
_diffrn_radiation_wavelength     0.71073
_diffrn_radiation_source     'fine-focus sealed tube'
_diffrn_radiation_monochromator     graphite
_diffrn_measurement_device_type     'Bruker APEXII CCD'
_diffrn_measurement_method     '\f and \w scans'
_diffrn_detector_area_resol_mean     ?
_diffrn_reflns_number     13381
_diffrn_reflns_av_R_equivalents     0.0416
_diffrn_reflns_av_sigmaI/netI     0.0620
_diffrn_reflns_theta_min     2.16
_diffrn_reflns_theta_max     26.00
_diffrn_reflns_theta_full     26.00
_diffrn_measured_fraction_theta_max     0.993
_diffrn_measured_fraction_theta_full     0.993
_diffrn_reflns_limit_h_min     -12
_diffrn_reflns_limit_h_max     12
_diffrn_reflns_limit_k_min     -15
_diffrn_reflns_limit_k_max     15
_diffrn_reflns_limit_l_min     -16
_diffrn_reflns_limit_l_max     16
_refine_special_details
;
Refinement of <i>F</i>^2^ against ALL reflections. The weighted <i>R</i>-factor
<i>wR</i> and goodness of fit <i>S</i> are based on <i>F</i>^2^, conventional
<i>R</i>-factors <i>R</i> are based on <i>F</i>, with <i>F</i> set to zero for
negative <i>F</i>^2^. The threshold expression of <i>F</i>^2^ >
\s(<i>F</i>^2^) is used only for calculating <i>R</i>-factors(gt) <i>etc</i>.
and is not relevant to the choice of reflections for refinement.
<i>R</i>-factors based on <i>F</i>^2^ are statistically about twice as large
as those based on <i>F</i>, and <i>R</i>- factors based on ALL data will be
even larger.
;
_reflns_number_total     6083
_reflns_number_gt     4905
_reflns_threshold_expression     >2sigma(I)
_refine_ls_structure_factor_coef     Fsqd
_refine_ls_matrix_type     full
_refine_ls_R_factor_all     0.0532
_refine_ls_R_factor_gt     0.0371
_refine_ls_wR_factor_gt     0.0804
_refine_ls_wR_factor_ref     0.0946
_refine_ls_goodness_of_fit_ref     1.034
_refine_ls_restrained_S_all     1.034
_refine_ls_number_reflns     6083
_refine_ls_number_parameters     403
_refine_ls_number_restraints     0
_refine_ls_hydrogen_treatment     constr
_refine_ls_weighting_scheme     calc
_refine_ls_weighting_details
                 'calc w=1/[\s^2^(Fo^2^)+(0.0420P)^2^] where P=(Fo^2^+2Fc^2^)/3'
_atom_sites_solution_hydrogens     geom
_atom_sites_solution_primary     direct
_atom_sites_solution_secondary     difmap
_refine_ls_shift/su_max     0.000
_refine_ls_shift/su_mean     0.000
_refine_diff_density_max     1.351
_refine_diff_density_min     -0.746
_refine_ls_extinction_method     none
_refine_ls_extinction_coef     ?
loop_
    _atom_type_symbol
    _atom_type_description
    _atom_type_scat_dispersion_real
    _atom_type_scat_dispersion_imag
    _atom_type_scat_source
    'C' 'C' 0.0033 0.0016
                         'International Tables Vol C Tables 4.2.6.8 and 6.1.1.4'
    'H' 'H' 0.0000 0.0000
                         'International Tables Vol C Tables 4.2.6.8 and 6.1.1.4'
    'N' 'N' 0.0061 0.0033
                         'International Tables Vol C Tables 4.2.6.8 and 6.1.1.4'
    'O' 'O' 0.0106 0.0060
                         'International Tables Vol C Tables 4.2.6.8 and 6.1.1.4'
    'Pd' 'Pd' -0.9988 1.0072
                         'International Tables Vol C Tables 4.2.6.8 and 6.1.1.4'
_computing_data_collection     'APEX2 (Bruker, 2007)'
_computing_cell_refinement     'SAINT (Bruker, 2007)'
_computing_data_reduction     'SAINT (Bruker, 2007)'
_computing_structure_solution     'SHELXS97 (Sheldrick, 2008)'
_computing_structure_refinement     'SHELXL97 (Sheldrick, 2008)'
_computing_molecular_graphics     'X-Seed (Barbour, 2001)'
_computing_publication_material
                'SHELXL97  (Sheldrick, 2008) and <i>publCIF</i> (Westrip, 2010)'
loop_
    _atom_site_type_symbol
    _atom_site_label
    _atom_site_fract_x
    _atom_site_fract_y
    _atom_site_fract_z
    _atom_site_U_iso_or_equiv
    _atom_site_adp_type
    _atom_site_calc_flag
    _atom_site_refinement_flags
    _atom_site_occupancy
    _atom_site_symmetry_multiplicity
    _atom_site_disorder_assembly
    _atom_site_disorder_group
    Pd Pd1 0.0000 0.0000 0.0000 0.01805(11) Uani d S 1 2 . .
    O O1 0.2061(3) -0.0799(2) -0.0656(2) 0.0239(6) Uani d . 1 1 . .
    N N1 0.0435(3) 0.0856(2) 0.1068(2) 0.0179(7) Uani d . 1 1 . .
    C C1 0.1611(4) 0.0445(3) 0.1357(3) 0.0202(8) Uani d . 1 1 . .
    C C2 0.1613(4) 0.1157(3) 0.2271(3) 0.0190(8) Uani d . 1 1 . .
    C C3 0.0286(4) 0.2125(3) 0.2365(3) 0.0190(8) Uani d . 1 1 . .
    C C4 -0.0276(4) 0.3108(3) 0.2998(3) 0.0212(9) Uani d . 1 1 . .
    H H4 0.0172 0.3235 0.3497 0.025 Uiso calc R 1 1 . .
    C C5 -0.1499(4) 0.3907(3) 0.2897(3) 0.0229(9) Uani d . 1 1 . .
    H H5 -0.1900 0.4589 0.3329 0.027 Uiso calc R 1 1 . .
    C C6 -0.2146(4) 0.3718(3) 0.2166(3) 0.0214(9) Uani d . 1 1 . .
    H H6 -0.2977 0.4280 0.2092 0.026 Uiso calc R 1 1 . .
    C C7 -0.1596(4) 0.2716(3) 0.1537(3) 0.0185(8) Uani d . 1 1 . .
    H H7 -0.2050 0.2585 0.1045 0.022 Uiso calc R 1 1 . .
    C C8 -0.0379(4) 0.1920(3) 0.1645(3) 0.0156(8) Uani d . 1 1 . .
    C C9 0.2790(4) -0.0489(3) 0.0843(3) 0.0261(9) Uani d . 1 1 . .
    H H9 0.3503 -0.0801 0.1191 0.031 Uiso calc R 1 1 . .
    C C10 0.2965(4) -0.0971(3) -0.0124(3) 0.0272(10) Uani d . 1 1 . .
    H H10 0.3874 -0.1504 -0.0448 0.033 Uiso calc R 1 1 . .
    C C11 0.2927(4) 0.1515(3) 0.2003(4) 0.0285(10) Uani d . 1 1 . .
    H H11A 0.2987 0.1924 0.1348 0.043 Uiso calc R 1 1 . .
    H H11B 0.3778 0.0848 0.1893 0.043 Uiso calc R 1 1 . .
    H H11C 0.2859 0.2001 0.2596 0.043 Uiso calc R 1 1 . .
    C C12 0.1514(5) 0.0497(4) 0.3293(3) 0.0293(10) Uani d . 1 1 . .
    H H12A 0.1449 0.0972 0.3893 0.044 Uiso calc R 1 1 . .
    H H12B 0.2362 -0.0173 0.3176 0.044 Uiso calc R 1 1 . .
    H H12C 0.0669 0.0272 0.3457 0.044 Uiso calc R 1 1 . .
    Pd Pd2 0.0000 0.5000 0.5000 0.01294(11) Uani d S 1 2 . .
    O O2 -0.1393(3) 0.6550(2) 0.52634(19) 0.0188(6) Uani d . 1 1 . .
    N N2 0.0867(3) 0.5334(3) 0.3486(2) 0.0159(7) Uani d . 1 1 . .
    C C13 0.0131(4) 0.6108(3) 0.2965(3) 0.0193(8) Uani d . 1 1 . .
    C C14 0.0925(4) 0.6054(3) 0.1789(3) 0.0235(9) Uani d . 1 1 . .
    C C15 0.2302(4) 0.5152(3) 0.1742(3) 0.0230(9) Uani d . 1 1 . .
    C C16 0.3528(5) 0.4708(4) 0.0914(3) 0.0310(11) Uani d . 1 1 . .
    H H16 0.3586 0.4957 0.0211 0.037 Uiso calc R 1 1 . .
    C C17 0.4673(5) 0.3894(4) 0.1122(4) 0.0350(11) Uani d . 1 1 . .
    H H17 0.5513 0.3564 0.0552 0.042 Uiso calc R 1 1 . .
    C C18 0.4609(4) 0.3559(3) 0.2136(4) 0.0301(10) Uani d . 1 1 . .
    H H18 0.5417 0.3014 0.2264 0.036 Uiso calc R 1 1 . .
    C C19 0.3392(4) 0.3996(3) 0.2981(3) 0.0214(9) Uani d . 1 1 . .
    H H19 0.3357 0.3768 0.3688 0.026 Uiso calc R 1 1 . .
    C C20 0.2232(4) 0.4774(3) 0.2763(3) 0.0188(8) Uani d . 1 1 . .
    C C21 -0.1195(4) 0.6926(3) 0.3431(3) 0.0253(9) Uani d . 1 1 . .
    H H21 -0.1702 0.7359 0.2973 0.030 Uiso calc R 1 1 . .
    C C22 -0.1785(4) 0.7127(3) 0.4509(3) 0.0248(9) Uani d . 1 1 . .
    H H22 -0.2596 0.7783 0.4734 0.030 Uiso calc R 1 1 . .
    C C23 0.1133(5) 0.7192(4) 0.1471(3) 0.0328(11) Uani d . 1 1 . .
    H H23A 0.1568 0.7420 0.1957 0.049 Uiso calc R 1 1 . .
    H H23B 0.0210 0.7762 0.1521 0.049 Uiso calc R 1 1 . .
    H H23C 0.1752 0.7112 0.0734 0.049 Uiso calc R 1 1 . .
    C C24 0.0148(5) 0.5727(4) 0.1081(3) 0.0373(12) Uani d . 1 1 . .
    H H24A 0.0701 0.5674 0.0326 0.056 Uiso calc R 1 1 . .
    H H24B -0.0789 0.6300 0.1189 0.056 Uiso calc R 1 1 . .
    H H24C 0.0037 0.5002 0.1277 0.056 Uiso calc R 1 1 . .
    Pd Pd3 0.5000 1.0000 0.5000 0.01505(11) Uani d S 1 2 . .
    O O3 0.3211(3) 1.0191(2) 0.6163(2) 0.0218(6) Uani d . 1 1 . .
    N N3 0.4648(3) 0.8844(2) 0.4194(2) 0.0171(7) Uani d . 1 1 . .
    C C25 0.3843(4) 0.8253(3) 0.4695(3) 0.0170(8) Uani d . 1 1 . .
    C C26 0.3941(4) 0.7294(3) 0.3976(3) 0.0210(9) Uani d . 1 1 . .
    C C27 0.4854(4) 0.7514(3) 0.2935(3) 0.0205(9) Uani d . 1 1 . .
    C C28 0.5324(5) 0.6965(3) 0.1924(3) 0.0267(10) Uani d . 1 1 . .
    H H28 0.5075 0.6331 0.1816 0.032 Uiso calc R 1 1 . .
    C C29 0.6159(5) 0.7355(4) 0.1080(3) 0.0310(10) Uani d . 1 1 . .
    H H29 0.6506 0.6978 0.0390 0.037 Uiso calc R 1 1 . .
    C C30 0.6491(4) 0.8297(4) 0.1241(3) 0.0277(10) Uani d . 1 1 . .
    H H30 0.7044 0.8568 0.0650 0.033 Uiso calc R 1 1 . .
    C C31 0.6035(4) 0.8854(3) 0.2245(3) 0.0218(9) Uani d . 1 1 . .
    H H31 0.6264 0.9500 0.2346 0.026 Uiso calc R 1 1 . .
    C C32 0.5235(4) 0.8437(3) 0.3091(3) 0.0181(8) Uani d . 1 1 . .
    C C33 0.2959(4) 0.8471(3) 0.5760(3) 0.0228(9) Uani d . 1 1 . .
    H H33 0.2549 0.7924 0.6067 0.027 Uiso calc R 1 1 . .
    C C34 0.2652(4) 0.9417(3) 0.6379(3) 0.0253(9) Uani d . 1 1 . .
    H H34 0.1943 0.9513 0.7048 0.030 Uiso calc R 1 1 . .
    C C35 0.2477(4) 0.7321(4) 0.3930(3) 0.0271(10) Uani d . 1 1 . .
    H H35A 0.1988 0.8047 0.3691 0.041 Uiso calc R 1 1 . .
    H H35B 0.1914 0.7216 0.4644 0.041 Uiso calc R 1 1 . .
    H H35C 0.2595 0.6719 0.3426 0.041 Uiso calc R 1 1 . .
    C C36 0.4685(5) 0.6181(3) 0.4390(3) 0.0288(10) Uani d . 1 1 . .
    H H36A 0.4821 0.5561 0.3900 0.043 Uiso calc R 1 1 . .
    H H36B 0.4102 0.6096 0.5104 0.043 Uiso calc R 1 1 . .
    H H36C 0.5609 0.6173 0.4432 0.043 Uiso calc R 1 1 . .
loop_
    _atom_site_aniso_label
    _atom_site_aniso_U_11
    _atom_site_aniso_U_22
    _atom_site_aniso_U_33
    _atom_site_aniso_U_12
    _atom_site_aniso_U_13
    _atom_site_aniso_U_23
    Pd1 0.0179(2) 0.0176(2) 0.0192(2) -0.00839(18) -0.00271(18) -0.00333(17)
    O1 0.0185(14) 0.0241(15) 0.0265(15) -0.0085(12) 0.0006(12) -0.0092(12)
    N1 0.0220(17) 0.0140(16) 0.0178(16) -0.0082(14) -0.0034(14) 0.0003(13)
    C1 0.022(2) 0.016(2) 0.027(2) -0.0102(17) -0.0078(18) 0.0025(17)
    C2 0.021(2) 0.020(2) 0.021(2) -0.0119(17) -0.0078(17) 0.0004(16)
    C3 0.019(2) 0.0149(19) 0.024(2) -0.0069(16) -0.0056(17) 0.0017(16)
    C4 0.024(2) 0.022(2) 0.021(2) -0.0137(18) -0.0065(17) -0.0036(17)
    C5 0.030(2) 0.018(2) 0.022(2) -0.0134(18) -0.0019(18) -0.0021(17)
    C6 0.023(2) 0.0128(19) 0.027(2) -0.0051(17) -0.0063(18) 0.0028(17)
    C7 0.023(2) 0.020(2) 0.0153(19) -0.0124(17) -0.0038(16) 0.0035(16)
    C8 0.020(2) 0.0148(19) 0.0134(18) -0.0104(16) -0.0004(16) 0.0002(15)
    C9 0.023(2) 0.021(2) 0.039(3) -0.0107(18) -0.013(2) 0.0015(19)
    C10 0.017(2) 0.020(2) 0.044(3) -0.0069(18) -0.005(2) -0.0080(19)
    C11 0.021(2) 0.028(2) 0.042(3) -0.0128(19) -0.012(2) 0.000(2)
    C12 0.033(2) 0.029(2) 0.030(2) -0.010(2) -0.018(2) 0.0124(19)
    Pd2 0.0149(2) 0.0131(2) 0.0107(2) -0.00434(17) -0.00404(16) 0.00026(15)
    O2 0.0198(14) 0.0162(14) 0.0180(14) -0.0028(11) -0.0060(11) 0.0018(11)
    N2 0.0183(17) 0.0186(17) 0.0125(15) -0.0080(14) -0.0049(13) 0.0009(13)
    C13 0.024(2) 0.026(2) 0.0143(19) -0.0140(18) -0.0089(17) 0.0046(16)
    C14 0.033(2) 0.036(2) 0.0104(18) -0.023(2) -0.0078(17) 0.0071(17)
    C15 0.030(2) 0.026(2) 0.019(2) -0.0220(19) -0.0021(18) -0.0027(17)
    C16 0.045(3) 0.035(3) 0.016(2) -0.029(2) 0.007(2) -0.0068(19)
    C17 0.031(3) 0.024(2) 0.042(3) -0.016(2) 0.013(2) -0.010(2)
    C18 0.023(2) 0.023(2) 0.043(3) -0.0139(19) 0.000(2) -0.002(2)
    C19 0.021(2) 0.018(2) 0.027(2) -0.0114(17) -0.0031(18) 0.0005(17)
    C20 0.022(2) 0.021(2) 0.0172(19) -0.0156(18) -0.0006(16) -0.0042(16)
    C21 0.027(2) 0.025(2) 0.025(2) -0.0058(19) -0.0139(19) 0.0110(18)
    C22 0.020(2) 0.017(2) 0.031(2) 0.0026(17) -0.0089(19) 0.0024(18)
    C23 0.049(3) 0.036(3) 0.023(2) -0.026(2) -0.013(2) 0.014(2)
    C24 0.052(3) 0.059(3) 0.021(2) -0.037(3) -0.021(2) 0.013(2)
    Pd3 0.0166(2) 0.0113(2) 0.0193(2) -0.00579(17) -0.00698(17) 0.00068(16)
    O3 0.0213(15) 0.0200(15) 0.0245(15) -0.0110(12) -0.0020(12) -0.0023(12)
    N3 0.0196(17) 0.0142(16) 0.0197(16) -0.0063(14) -0.0083(14) 0.0016(13)
    C25 0.020(2) 0.0133(19) 0.021(2) -0.0072(16) -0.0090(17) 0.0022(16)
    C26 0.029(2) 0.014(2) 0.024(2) -0.0088(17) -0.0106(18) 0.0022(16)
    C27 0.027(2) 0.0103(19) 0.025(2) -0.0031(17) -0.0137(18) 0.0014(16)
    C28 0.037(3) 0.017(2) 0.030(2) -0.0087(19) -0.015(2) -0.0028(18)
    C29 0.043(3) 0.030(2) 0.024(2) -0.012(2) -0.015(2) 0.0016(19)
    C30 0.028(2) 0.032(2) 0.021(2) -0.007(2) -0.0073(19) 0.0017(19)
    C31 0.025(2) 0.017(2) 0.026(2) -0.0091(18) -0.0093(18) 0.0017(17)
    C32 0.020(2) 0.017(2) 0.020(2) -0.0031(16) -0.0123(17) 0.0001(16)
    C33 0.028(2) 0.018(2) 0.027(2) -0.0143(18) -0.0076(18) 0.0064(17)
    C34 0.023(2) 0.029(2) 0.022(2) -0.0137(19) 0.0017(18) 0.0004(18)
    C35 0.030(2) 0.029(2) 0.033(2) -0.019(2) -0.015(2) 0.0028(19)
    C36 0.040(3) 0.013(2) 0.035(2) -0.0062(19) -0.017(2) 0.0040(18)
_geom_special_details
;
All e.s.d.'s (except the e.s.d. in the dihedral angle between two l.s. planes)
are estimated using the full covariance matrix. The cell e.s.d.'s are taken
into account individually in the estimation of e.s.d.'s in distances, angles
and torsion angles; correlations between e.s.d.'s in cell parameters are only
used when they are defined by crystal symmetry. An approximate (isotropic)
treatment of cell e.s.d.'s is used for estimating e.s.d.'s involving l.s.
planes.
;
loop_
    _geom_bond_atom_site_label_1
    _geom_bond_atom_site_label_2
    _geom_bond_site_symmetry_2
    _geom_bond_distance
    _geom_bond_publ_flag
    Pd1 O1 2 1.989(3) ?
    Pd1 O1 . 1.989(3) ?
    Pd1 N1 2 2.035(3) ?
    Pd1 N1 . 2.035(3) ?
    O1 C10 . 1.285(5) ?
    N1 C1 . 1.323(5) ?
    N1 C8 . 1.434(4) ?
    C1 C9 . 1.410(5) ?
    C1 C2 . 1.524(5) ?
    C2 C3 . 1.491(5) ?
    C2 C11 . 1.530(5) ?
    C2 C12 . 1.543(5) ?
    C3 C4 . 1.377(5) ?
    C3 C8 . 1.397(5) ?
    C4 C5 . 1.379(5) ?
    C4 H4 . 0.9500 ?
    C5 C6 . 1.387(5) ?
    C5 H5 . 0.9500 ?
    C6 C7 . 1.393(5) ?
    C6 H6 . 0.9500 ?
    C7 C8 . 1.375(5) ?
    C7 H7 . 0.9500 ?
    C9 C10 . 1.361(5) ?
    C9 H9 . 0.9500 ?
    C10 H10 . 0.9500 ?
    C11 H11A . 0.9800 ?
    C11 H11B . 0.9800 ?
    C11 H11C . 0.9800 ?
    C12 H12A . 0.9800 ?
    C12 H12B . 0.9800 ?
    C12 H12C . 0.9800 ?
    Pd2 O2 2_566 1.989(2) ?
    Pd2 O2 . 1.989(2) ?
    Pd2 N2 2_566 2.016(3) ?
    Pd2 N2 . 2.016(3) ?
    O2 C22 . 1.285(4) ?
    N2 C13 . 1.328(5) ?
    N2 C20 . 1.426(5) ?
    C13 C21 . 1.405(5) ?
    C13 C14 . 1.512(5) ?
    C14 C15 . 1.497(6) ?
    C14 C24 . 1.540(5) ?
    C14 C23 . 1.552(5) ?
    C15 C16 . 1.378(5) ?
    C15 C20 . 1.388(5) ?
    C16 C17 . 1.384(6) ?
    C16 H16 . 0.9500 ?
    C17 C18 . 1.364(6) ?
    C17 H17 . 0.9500 ?
    C18 C19 . 1.384(5) ?
    C18 H18 . 0.9500 ?
    C19 C20 . 1.381(5) ?
    C19 H19 . 0.9500 ?
    C21 C22 . 1.359(5) ?
    C21 H21 . 0.9500 ?
    C22 H22 . 0.9500 ?
    C23 H23A . 0.9800 ?
    C23 H23B . 0.9800 ?
    C23 H23C . 0.9800 ?
    C24 H24A . 0.9800 ?
    C24 H24B . 0.9800 ?
    C24 H24C . 0.9800 ?
    Pd3 O3 2_676 1.988(3) ?
    Pd3 O3 . 1.988(3) ?
    Pd3 N3 . 2.022(3) ?
    Pd3 N3 2_676 2.022(3) ?
    O3 C34 . 1.284(4) ?
    N3 C25 . 1.327(5) ?
    N3 C32 . 1.433(5) ?
    C25 C33 . 1.408(5) ?
    C25 C26 . 1.524(5) ?
    C26 C27 . 1.495(5) ?
    C26 C36 . 1.529(5) ?
    C26 C35 . 1.537(5) ?
    C27 C28 . 1.392(5) ?
    C27 C32 . 1.395(5) ?
    C28 C29 . 1.382(6) ?
    C28 H28 . 0.9500 ?
    C29 C30 . 1.387(6) ?
    C29 H29 . 0.9500 ?
    C30 C31 . 1.390(5) ?
    C30 H30 . 0.9500 ?
    C31 C32 . 1.383(5) ?
    C31 H31 . 0.9500 ?
    C33 C34 . 1.365(5) ?
    C33 H33 . 0.9500 ?
    C34 H34 . 0.9500 ?
    C35 H35A . 0.9800 ?
    C35 H35B . 0.9800 ?
    C35 H35C . 0.9800 ?
    C36 H36A . 0.9800 ?
    C36 H36B . 0.9800 ?
    C36 H36C . 0.9800 ?
loop_
    _geom_angle_atom_site_label_1
    _geom_angle_atom_site_label_2
    _geom_angle_atom_site_label_3
    _geom_angle_site_symmetry_1
    _geom_angle_site_symmetry_3
    _geom_angle
    _geom_angle_publ_flag
    O1 Pd1 O1 2 . 180.00(10) ?
    O1 Pd1 N1 2 2 90.38(11) ?
    O1 Pd1 N1 . 2 89.62(11) ?
    O1 Pd1 N1 2 . 89.62(11) ?
    O1 Pd1 N1 . . 90.38(11) ?
    N1 Pd1 N1 2 . 180.0 ?
    C10 O1 Pd1 . . 122.2(3) ?
    C1 N1 C8 . . 108.0(3) ?
    C1 N1 Pd1 . . 121.8(2) ?
    C8 N1 Pd1 . . 130.2(2) ?
    N1 C1 C9 . . 125.1(4) ?
    N1 C1 C2 . . 112.2(3) ?
    C9 C1 C2 . . 122.5(3) ?
    C3 C2 C1 . . 100.7(3) ?
    C3 C2 C11 . . 112.4(3) ?
    C1 C2 C11 . . 112.4(3) ?
    C3 C2 C12 . . 111.7(3) ?
    C1 C2 C12 . . 109.3(3) ?
    C11 C2 C12 . . 110.1(3) ?
    C4 C3 C8 . . 121.0(4) ?
    C4 C3 C2 . . 130.2(4) ?
    C8 C3 C2 . . 108.8(3) ?
    C3 C4 C5 . . 118.9(4) ?
    C3 C4 H4 . . 120.5 ?
    C5 C4 H4 . . 120.5 ?
    C4 C5 C6 . . 120.2(4) ?
    C4 C5 H5 . . 119.9 ?
    C6 C5 H5 . . 119.9 ?
    C5 C6 C7 . . 121.0(4) ?
    C5 C6 H6 . . 119.5 ?
    C7 C6 H6 . . 119.5 ?
    C8 C7 C6 . . 118.5(3) ?
    C8 C7 H7 . . 120.7 ?
    C6 C7 H7 . . 120.7 ?
    C7 C8 C3 . . 120.2(3) ?
    C7 C8 N1 . . 129.8(3) ?
    C3 C8 N1 . . 109.9(3) ?
    C10 C9 C1 . . 123.7(4) ?
    C10 C9 H9 . . 118.1 ?
    C1 C9 H9 . . 118.1 ?
    O1 C10 C9 . . 128.5(4) ?
    O1 C10 H10 . . 115.7 ?
    C9 C10 H10 . . 115.7 ?
    C2 C11 H11A . . 109.5 ?
    C2 C11 H11B . . 109.5 ?
    H11A C11 H11B . . 109.5 ?
    C2 C11 H11C . . 109.5 ?
    H11A C11 H11C . . 109.5 ?
    H11B C11 H11C . . 109.5 ?
    C2 C12 H12A . . 109.5 ?
    C2 C12 H12B . . 109.5 ?
    H12A C12 H12B . . 109.5 ?
    C2 C12 H12C . . 109.5 ?
    H12A C12 H12C . . 109.5 ?
    H12B C12 H12C . . 109.5 ?
    O2 Pd2 O2 2_566 . 180.0 ?
    O2 Pd2 N2 2_566 2_566 90.13(11) ?
    O2 Pd2 N2 . 2_566 89.87(11) ?
    O2 Pd2 N2 2_566 . 89.87(11) ?
    O2 Pd2 N2 . . 90.13(11) ?
    N2 Pd2 N2 2_566 . 179.9990(10)
                                 ?
    C22 O2 Pd2 . . 122.6(2) ?
    C13 N2 C20 . . 108.2(3) ?
    C13 N2 Pd2 . . 122.1(2) ?
    C20 N2 Pd2 . . 129.4(2) ?
    N2 C13 C21 . . 125.5(3) ?
    N2 C13 C14 . . 111.9(3) ?
    C21 C13 C14 . . 122.6(3) ?
    C15 C14 C13 . . 101.2(3) ?
    C15 C14 C24 . . 111.8(3) ?
    C13 C14 C24 . . 111.2(3) ?
    C15 C14 C23 . . 111.8(3) ?
    C13 C14 C23 . . 110.8(3) ?
    C24 C14 C23 . . 109.9(3) ?
    C16 C15 C20 . . 119.8(4) ?
    C16 C15 C14 . . 131.8(4) ?
    C20 C15 C14 . . 108.3(3) ?
    C15 C16 C17 . . 118.9(4) ?
    C15 C16 H16 . . 120.5 ?
    C17 C16 H16 . . 120.5 ?
    C18 C17 C16 . . 120.7(4) ?
    C18 C17 H17 . . 119.6 ?
    C16 C17 H17 . . 119.6 ?
    C17 C18 C19 . . 121.4(4) ?
    C17 C18 H18 . . 119.3 ?
    C19 C18 H18 . . 119.3 ?
    C20 C19 C18 . . 117.7(4) ?
    C20 C19 H19 . . 121.1 ?
    C18 C19 H19 . . 121.1 ?
    C19 C20 C15 . . 121.3(4) ?
    C19 C20 N2 . . 128.4(3) ?
    C15 C20 N2 . . 110.3(3) ?
    C22 C21 C13 . . 123.0(4) ?
    C22 C21 H21 . . 118.5 ?
    C13 C21 H21 . . 118.5 ?
    O2 C22 C21 . . 128.7(4) ?
    O2 C22 H22 . . 115.6 ?
    C21 C22 H22 . . 115.6 ?
    C14 C23 H23A . . 109.5 ?
    C14 C23 H23B . . 109.5 ?
    H23A C23 H23B . . 109.5 ?
    C14 C23 H23C . . 109.5 ?
    H23A C23 H23C . . 109.5 ?
    H23B C23 H23C . . 109.5 ?
    C14 C24 H24A . . 109.5 ?
    C14 C24 H24B . . 109.5 ?
    H24A C24 H24B . . 109.5 ?
    C14 C24 H24C . . 109.5 ?
    H24A C24 H24C . . 109.5 ?
    H24B C24 H24C . . 109.5 ?
    O3 Pd3 O3 2_676 . 180.0000(10)
                                 ?
    O3 Pd3 N3 2_676 . 88.92(11) ?
    O3 Pd3 N3 . . 91.08(11) ?
    O3 Pd3 N3 2_676 2_676 91.08(11) ?
    O3 Pd3 N3 . 2_676 88.92(11) ?
    N3 Pd3 N3 . 2_676 179.9990(10)
                                 ?
    C34 O3 Pd3 . . 122.8(2) ?
    C25 N3 C32 . . 108.0(3) ?
    C25 N3 Pd3 . . 121.4(2) ?
    C32 N3 Pd3 . . 130.4(2) ?
    N3 C25 C33 . . 125.6(3) ?
    N3 C25 C26 . . 112.3(3) ?
    C33 C25 C26 . . 122.1(3) ?
    C27 C26 C25 . . 100.5(3) ?
    C27 C26 C36 . . 111.4(3) ?
    C25 C26 C36 . . 108.9(3) ?
    C27 C26 C35 . . 113.6(3) ?
    C25 C26 C35 . . 112.3(3) ?
    C36 C26 C35 . . 109.7(3) ?
    C28 C27 C32 . . 120.2(4) ?
    C28 C27 C26 . . 130.8(4) ?
    C32 C27 C26 . . 109.0(3) ?
    C29 C28 C27 . . 119.1(4) ?
    C29 C28 H28 . . 120.4 ?
    C27 C28 H28 . . 120.4 ?
    C28 C29 C30 . . 120.0(4) ?
    C28 C29 H29 . . 120.0 ?
    C30 C29 H29 . . 120.0 ?
    C29 C30 C31 . . 121.7(4) ?
    C29 C30 H30 . . 119.1 ?
    C31 C30 H30 . . 119.1 ?
    C32 C31 C30 . . 117.8(4) ?
    C32 C31 H31 . . 121.1 ?
    C30 C31 H31 . . 121.1 ?
    C31 C32 C27 . . 121.1(3) ?
    C31 C32 N3 . . 129.0(3) ?
    C27 C32 N3 . . 109.9(3) ?
    C34 C33 C25 . . 124.3(4) ?
    C34 C33 H33 . . 117.8 ?
    C25 C33 H33 . . 117.8 ?
    O3 C34 C33 . . 127.6(4) ?
    O3 C34 H34 . . 116.2 ?
    C33 C34 H34 . . 116.2 ?
    C26 C35 H35A . . 109.5 ?
    C26 C35 H35B . . 109.5 ?
    H35A C35 H35B . . 109.5 ?
    C26 C35 H35C . . 109.5 ?
    H35A C35 H35C . . 109.5 ?
    H35B C35 H35C . . 109.5 ?
    C26 C36 H36A . . 109.5 ?
    C26 C36 H36B . . 109.5 ?
    H36A C36 H36B . . 109.5 ?
    C26 C36 H36C . . 109.5 ?
    H36A C36 H36C . . 109.5 ?
    H36B C36 H36C . . 109.5 ?
loop_
    _geom_hbond_atom_site_label_D
    _geom_hbond_atom_site_label_H
    _geom_hbond_atom_site_label_A
    _geom_hbond_site_symmetry_A
    _geom_hbond_distance_DH
    _geom_hbond_distance_HA
    _geom_hbond_distance_DA
    _geom_hbond_angle_DHA
    C4 H4 O2 2_566 0.95 2.40 3.353(5) 177
    C7 H7 O1 2 0.95 2.34 2.965(4) 123
    C19 H19 O2 2_566 0.95 2.27 2.860(5) 120
    C31 H31 O3 2_676 0.95 2.25 2.861(5) 121
    C9 H9 Cg1 1_545 0.95 2.85 3.794(5) 170
    C33 H33 Cg2 2_566 0.95 2.76 3.630(4) 153
data_global
_journal_date_recd_electronic     2011-05-20
_journal_date_accepted     2011-06-07
_journal_name_full     'Acta Crystallographica, Section E'
_journal_year     2011
_journal_volume     67
_journal_issue      7
_journal_page_first     m929
_journal_page_last     m929
_journal_paper_category     QM
_journal_coeditor_code     IS2718
_publ_contact_author_name     'Hamid Khaledi'
_publ_contact_author_address
;
Department of Chemistry, University of Malaya, 50603 Kuala Lumpur, Malaysia
;
_publ_contact_author_email     'khaledi@siswa.um.edu.my'
_publ_contact_author_fax     '603-79674193'
_publ_contact_author_phone     '603-79674246'
_publ_section_title
;\
Bis[3,3-dimethyl-2-(2-oxoethylidene)indolinyl-\
\k^2^<i>N</i>,<i>O</i>]palladium(II)
;
loop_
    _publ_author_name
    _publ_author_footnote
    _publ_author_address
    'Khaledi, Hamid' .
;
Department of Chemistry, University of Malaya, 50603 Kuala Lumpur, Malaysia
;
    'Olmstead, Marilyn M.' .
;
Department of Chemistry, University of California, One Shields Avenue, Davis, CA
95616, USA.
;
    'Mohd Ali, Hapipah' .
;
Department of Chemistry, University of Malaya, 50603 Kuala Lumpur, Malaysia
;
_publ_section_synopsis     .
