# Supplementary material for: Bis[3,3-dimethyl-2-(2-oxoethyl­idene)indolinyl-κ2 N,O]palladium(II)
Source: Acta Crystallogr Sect E Struct Rep Online. 2011 Jun 18;67(Pt 7):m929. doi: 10.1107/S1600536811022069 (PMC3152092; doi:10.1107/S1600536811022069)
Supplement: Supplementary file 2 [file e-67-0m929-Isup2.hkl]

# 
# h,k,l, Fc-squared, Fo-squared, sigma(Fo-squared) and status flag 
# 
data_I
_shelx_title ' 2 in P-1' 
_shelx_refln_list_code          4 
_shelx_F_calc_maximum      239.05 
_exptl_crystal_F_000       732.00 
_reflns_d_resolution_high  0.8107 
 
loop_ 
 _symmetry_equiv_pos_as_xyz 
 'x, y, z' 
 '-x, -y, -z' 
 
_cell_length_a    10.4533 
_cell_length_b    12.6692 
_cell_length_c    13.0560 
_cell_angle_alpha  87.750 
_cell_angle_beta   73.271 
_cell_angle_gamma  70.565 
 
_shelx_F_squared_multiplier     1.000 
 
loop_ 
 _refln_index_h 
 _refln_index_k 
 _refln_index_l 
 _refln_F_squared_calc 
 _refln_F_squared_meas 
 _refln_F_squared_sigma 
 _refln_observed_status 
   1   0   0     2478.07     2225.63    180.64 o 
   2   0   0    13806.32    13975.67    205.01 o 
   3   0   0      294.32      278.11     22.59 o 
   4   0   0    13227.26    13118.71    178.77 o 
   5   0   0      725.50      791.39     45.28 o 
   6   0   0    12164.10    12154.16    190.65 o 
   7   0   0      780.54      779.94     54.12 o 
   8   0   0     4490.05     4564.86    118.57 o 
   9   0   0      124.89      139.56     32.60 o 
  10   0   0     1802.18     1715.28    181.20 o 
  11   0   0      160.60        9.51     54.25 o 
 -11   1   0      448.72      399.88    104.02 o 
 -10   1   0      196.81      243.96     55.76 o 
  -9   1   0     1159.31     1141.48    116.89 o 
  -8   1   0       11.40        6.66     21.47 o 
  -7   1   0        3.18      -15.78     15.78 o 
  -6   1   0      461.27      486.95     50.45 o 
  -5   1   0     3624.79     3552.85     84.57 o 
  -4   1   0     1045.60     1110.52     43.37 o 
  -3   1   0       57.40       81.11     15.85 o 
  -2   1   0      986.98      967.62     55.91 o 
  -1   1   0     7185.70     7290.17    105.14 o 
   2   1   0       18.90       11.81      9.51 o 
   3   1   0     1242.89     1325.77     74.14 o 
   4   1   0     1432.10     1434.23     45.95 o 
   5   1   0       87.43       54.20     16.78 o 
   6   1   0     2030.54     2214.32     70.30 o 
   7   1   0      348.63      313.80     35.37 o 
   8   1   0       82.24       95.94     26.00 o 
   9   1   0     2376.29     2461.30     95.30 o 
  10   1   0      329.01      305.36     86.13 o 
  11   1   0      129.82      128.07     72.70 o 
 -11   2   0       74.61       31.88     63.20 o 
 -10   2   0     1960.36     2188.33    132.42 o 
  -9   2   0      656.66      834.09     88.16 o 
  -8   2   0     2921.39     2936.77    126.40 o 
  -7   2   0      219.60      214.42     32.51 o 
  -6   2   0     6718.02     6873.56    135.84 o 
  -5   2   0      294.97      313.73     31.25 o 
  -4   2   0    11517.52    11133.28    163.89 o 
  -3   2   0     4988.72     4920.81     87.46 o 
  -2   2   0    11398.97    10656.75    162.57 o 
  -1   2   0     3488.13     3503.48     56.87 o 
   0   2   0    11923.79    11877.92    162.63 o 
   1   2   0     3318.30     3288.42     58.84 o 
   2   2   0      486.34      378.28     26.68 o 
   3   2   0     1176.53     1155.37     53.37 o 
   4   2   0    10264.73    10104.48    141.96 o 
   5   2   0      646.75      696.40     40.68 o 
   6   2   0     3261.28     3201.38     81.31 o 
   7   2   0      232.04      255.46     31.53 o 
   8   2   0     1257.24     1387.46    125.91 o 
   9   2   0      896.15      895.48     82.20 o 
  10   2   0     1907.28     1666.69    201.62 o 
  11   2   0      403.00      502.78    108.50 o 
  12   2   0     1917.78     1996.03    213.64 o 
 -10   3   0       70.54       97.51     44.96 o 
  -9   3   0        7.65       -7.15     39.71 o 
  -8   3   0      551.98      571.74     70.39 o 
  -7   3   0       10.42       26.03     27.27 o 
  -6   3   0     1354.59     1327.21     66.32 o 
  -5   3   0     2484.79     2522.03     73.67 o 
  -4   3   0      176.16      155.09     22.02 o 
  -3   3   0     2693.57     2723.27    123.88 o 
  -2   3   0     1052.33     1021.00     49.25 o 
  -1   3   0      447.49      422.03     26.28 o 
   0   3   0     4283.06     4280.67     68.11 o 
   1   3   0      294.71      302.86     19.72 o 
   2   3   0     2970.50     3043.26     72.17 o 
   3   3   0    14896.49    15052.44    180.41 o 
   4   3   0      655.35      679.00     29.68 o 
   5   3   0      146.64      120.25     17.93 o 
   6   3   0     1496.52     1461.07     52.10 o 
   7   3   0       75.70       43.40     27.07 o 
   8   3   0      190.70      191.07     30.55 o 
   9   3   0      651.58      757.60    128.63 o 
  10   3   0       37.11      -18.45     27.68 o 
  11   3   0        2.79       20.01     37.94 o 
  12   3   0      711.16      492.16    112.41 o 
 -10   4   0     1365.10     1195.16    160.51 o 
  -9   4   0      151.90      183.48     50.39 o 
  -8   4   0     3532.49     3664.78    347.31 o 
  -7   4   0      130.99      174.86     43.87 o 
  -6   4   0     2577.62     2726.17     84.85 o 
  -5   4   0      380.45      366.95     35.76 o 
  -4   4   0     4596.66     4544.59    110.60 o 
  -3   4   0     6072.80     6536.86    113.91 o 
  -2   4   0    10736.04    10565.42    150.09 o 
  -1   4   0     2971.09     3016.74     95.45 o 
   0   4   0     6691.81     6478.63    116.77 o 
   1   4   0     4342.80     4273.80     74.82 o 
   2   4   0      662.61      504.77     26.77 o 
   3   4   0      143.85      196.93     24.11 o 
   4   4   0     9176.75     8718.38    122.79 o 
   5   4   0     3720.15     3833.46     80.47 o 
   6   4   0     4961.82     4806.88     93.90 o 
   7   4   0       25.73        7.80     14.23 o 
   8   4   0     3793.02     3595.56    136.48 o 
   9   4   0      254.45      238.79     49.11 o 
  10   4   0     2461.94     2713.85    170.58 o 
  11   4   0      141.47      117.22     48.94 o 
  12   4   0     3496.03     3409.30    239.37 o 
  -9   5   0      153.26       88.92     62.64 o 
  -8   5   0      318.93      342.91     98.15 o 
  -7   5   0      159.95      238.05     49.01 o 
  -6   5   0     1940.14     1824.58     96.62 o 
  -5   5   0     1535.00     1504.16     69.65 o 
  -4   5   0      996.63     1032.78     49.89 o 
  -3   5   0        0.85        5.95     13.69 o 
  -2   5   0     1500.94     1530.89     50.12 o 
  -1   5   0     3429.71     3421.73     72.82 o 
   0   5   0       45.91       55.72     19.57 o 
   1   5   0      355.69      354.10     27.20 o 
   2   5   0     5584.57     5841.11    181.76 o 
   3   5   0        1.58        5.73     14.93 o 
   4   5   0     1274.94     1215.60     38.03 o 
   5   5   0      709.28      681.25     52.32 o 
   6   5   0      328.35      374.29     24.19 o 
   7   5   0     1058.33     1113.69     86.79 o 
   8   5   0      204.29      198.00     43.19 o 
   9   5   0       54.47       16.65     29.06 o 
  10   5   0       22.71       32.89     35.09 o 
  11   5   0      140.22      115.00     46.66 o 
  12   5   0      358.15      295.89     65.13 o 
  -9   6   0      405.11      419.45    110.18 o 
  -8   6   0     1759.67     1791.34    198.54 o 
  -7   6   0      446.45      390.93     94.52 o 
  -5   6   0       50.44       34.03     28.22 o 
  -4   6   0     5064.02     5273.08    139.27 o 
  -3   6   0     1822.27     1770.23     60.42 o 
  -2   6   0     6269.27     6332.16    117.06 o 
  -1   6   0      278.10      243.07     25.65 o 
   0   6   0     6322.54     6029.65    107.55 o 
   1   6   0      476.93      513.77     54.53 o 
   2   6   0     7062.41     6721.70    115.80 o 
   3   6   0      866.02      907.93     39.99 o 
   4   6   0     5077.40     5180.54    101.76 o 
   5   6   0      163.30      152.93     17.47 o 
   6   6   0     8447.96     8659.55    211.12 o 
   7   6   0       76.94       54.25     29.19 o 
   8   6   0     4244.82     4421.77    156.40 o 
   9   6   0      657.43      686.80     89.20 o 
  10   6   0     1769.08     1784.23    129.71 o 
  11   6   0      216.98      135.71     68.23 o 
  12   6   0     1286.15     1262.26    120.82 o 
  -8   7   0        5.06       -1.68     54.81 o 
  -7   7   0       25.34      -11.74     41.39 o 
  -6   7   0       19.93       16.22     43.62 o 
  -5   7   0     1267.12     1267.13     97.03 o 
  -4   7   0       67.34       84.78     23.61 o 
  -3   7   0      435.88      420.62     49.18 o 
  -2   7   0     1220.56     1265.47     53.78 o 
  -1   7   0      702.54      852.13     63.89 o 
   0   7   0      726.45      664.20     42.08 o 
   1   7   0     5286.88     5565.31    108.13 o 
   2   7   0      463.48      466.80     44.35 o 
   3   7   0      263.80      326.72     35.59 o 
   4   7   0      636.19      659.78     40.84 o 
   5   7   0      568.42      491.46     55.01 o 
   6   7   0     3390.59     3521.26    214.76 o 
   7   7   0      693.53      703.20     73.29 o 
   8   7   0     1371.72     1249.34    131.15 o 
   9   7   0      919.69      956.19     93.70 o 
  10   7   0      554.99      472.85     71.58 o 
  11   7   0      101.12      116.47     76.62 o 
  12   7   0      790.26      670.43     94.44 o 
  -7   8   0      338.40      275.72     93.96 o 
  -6   8   0     1847.05     1853.42    204.13 o 
  -5   8   0      118.22      192.95     73.26 o 
  -4   8   0     3355.54     3497.11    216.44 o 
  -3   8   0        8.04        2.50     17.60 o 
  -2   8   0     3449.92     3432.96     91.21 o 
  -1   8   0        9.83        6.01     15.26 o 
   0   8   0     7902.40     7933.71    142.42 o 
   1   8   0        9.81       21.71     18.48 o 
   2   8   0     9020.85     8989.28    154.77 o 
   3   8   0      391.25      389.70     49.72 o 
   4   8   0     6073.81     6071.68    162.01 o 
   5   8   0      478.44      449.23     35.77 o 
   6   8   0     6025.45     6146.46    203.57 o 
   7   8   0        7.47       -3.34     22.93 o 
   8   8   0     6536.47     6527.22    282.43 o 
   9   8   0     1638.98     1463.39    116.66 o 
  10   8   0     3193.39     3425.32    262.86 o 
  11   8   0      146.71       97.68     94.52 o 
  12   8   0     2148.63     2021.89    156.67 o 
  -7   9   0      106.44       63.76     62.64 o 
  -6   9   0      132.38      227.62     90.04 o 
  -5   9   0      733.29      754.45    133.11 o 
  -4   9   0      284.37      155.48     68.23 o 
  -3   9   0      313.01      417.77     92.84 o 
  -2   9   0      807.31      757.32     69.33 o 
  -1   9   0      104.17       93.59     23.86 o 
   0   9   0      252.20      281.89     33.45 o 
   1   9   0      756.27      756.18     50.83 o 
   2   9   0     2354.01     2323.20     75.40 o 
   3   9   0      194.67      186.77     33.62 o 
   4   9   0      658.21      742.81     58.44 o 
   5   9   0      184.18      222.06     33.22 o 
   6   9   0      298.97      303.23     67.67 o 
   7   9   0      685.15      722.11     78.29 o 
   8   9   0        4.22       34.12     44.74 o 
   9   9   0      179.85      168.07     46.31 o 
  10   9   0      140.47      179.08     54.81 o 
  11   9   0      669.46      723.45     92.37 o 
  -6  10   0     1767.53     1337.21    185.12 o 
  -5  10   0      293.12      383.10    103.46 o 
  -4  10   0     2052.71     2450.15    199.10 o 
  -3  10   0      603.05      521.80    110.18 o 
  -2  10   0     5857.40     5576.32    203.57 o 
  -1  10   0     2483.18     2625.32    220.91 o 
   0  10   0     4812.67     4830.73    140.99 o 
   1  10   0       64.94       75.16     23.08 o 
   2  10   0     4676.01     4750.84    115.68 o 
   3  10   0      957.93      968.94     97.35 o 
   4  10   0     5545.75     5512.42    170.91 o 
   5  10   0     1494.17     1543.48    106.51 o 
   6  10   0     4446.47     4378.67    439.86 o 
   7  10   0      517.58      439.57    117.45 o 
   8  10   0     1520.77     1464.46    274.60 o 
   9  10   0     1478.25     1243.93    111.11 o 
  10  10   0     1656.45     1402.60    141.49 o 
  11  10   0       45.35       34.74     38.88 o 
  -5  11   0      159.75       53.13     65.43 o 
  -4  11   0       45.84       17.90     43.06 o 
  -3  11   0      649.17      674.48    130.31 o 
  -2  11   0       32.99       43.06     49.77 o 
  -1  11   0      283.91      338.38     55.34 o 
   0  11   0      857.59      993.54     86.90 o 
   1  11   0     1079.96     1041.05     88.77 o 
   2  11   0     1176.53     1167.08     72.87 o 
   3  11   0      108.10      114.69     27.68 o 
   4  11   0      146.42      116.56     28.59 o 
   5  11   0        4.90       -3.03     27.12 o 
   6  11   0       15.21       46.16     42.22 o 
   7  11   0     1283.01     1231.03    104.87 o 
   8  11   0      176.70      113.66     45.46 o 
   9  11   0      145.53      192.39     74.94 o 
  10  11   0      300.83      271.98     61.60 o 
  11  11   0      225.54       42.58     90.60 o 
  -4  12   0     1716.96     1845.59    228.74 o 
  -3  12   0      442.13      595.06    128.63 o 
  -2  12   0     2259.56     1889.77    206.93 o 
  -1  12   0       63.10       69.91     56.49 o 
   0  12   0     1677.45     1858.91    113.93 o 
   1  12   0       84.24       36.92     28.35 o 
   2  12   0     2079.97     2294.80    115.06 o 
   3  12   0     1022.05     1071.91     71.95 o 
   4  12   0     2810.10     2907.86     99.55 o 
   5  12   0      296.86      258.67     50.52 o 
   6  12   0     2861.74     2849.27    247.20 o 
   7  12   0       95.96      175.65     49.60 o 
   8  12   0     1863.68     1777.63    134.58 o 
   9  12   0      484.08      692.37    127.51 o 
  10  12   0     2238.39     2263.12    163.44 o 
  -2  13   0      128.41      240.49     90.04 o 
  -1  13   0      221.62      214.20     81.65 o 
   0  13   0      327.71      282.99     86.13 o 
   1  13   0      457.35      405.49     65.28 o 
   2  13   0      999.77      989.84     93.70 o 
   3  13   0       57.26       -0.93     31.17 o 
   4  13   0      504.94      557.11     70.78 o 
   5  13   0      799.77      851.84     89.16 o 
   6  13   0      306.30      212.52     69.91 o 
   7  13   0      776.84      743.05     90.03 o 
   8  13   0      283.28      221.56     56.84 o 
   9  13   0        2.67      118.56     65.99 o 
  -1  14   0      257.89      190.71     90.60 o 
   0  14   0      866.18     1006.68    159.95 o 
   1  14   0      391.65      444.79     72.03 o 
   2  14   0     1709.20     2175.15    147.24 o 
   3  14   0      112.87      197.98     73.82 o 
   4  14   0     2169.63     2056.99    202.46 o 
   5  14   0        7.91      -12.30     48.10 o 
   6  14   0     2241.84     2417.54    141.18 o 
   7  14   0      355.71      349.64     66.88 o 
   8  14   0     1535.79     1767.79    140.70 o 
   1  15   0      153.32       62.08     70.47 o 
   2  15   0      199.31      177.52     59.84 o 
   3  15   0      312.89      362.41     96.19 o 
   4  15   0        0.48      -41.39     41.39 o 
   5  15   0      772.70      904.34    144.85 o 
   6  15   0      101.71       99.55     75.50 o 
  -6 -15   1       85.06       59.84     66.55 o 
  -5 -15   1     1707.66     1696.26    197.42 o 
  -4 -15   1       34.70       32.44     57.60 o 
  -3 -15   1     2670.09     2890.30    214.20 o 
  -2 -15   1      384.53      360.17     99.55 o 
  -1 -15   1     1978.93     2356.06    147.78 o 
  -8 -14   1       28.18       23.92     38.52 o 
  -7 -14   1        4.55        3.66     36.14 o 
  -5 -14   1      546.95      598.42    121.92 o 
  -4 -14   1      113.12       24.05     58.16 o 
  -3 -14   1      429.20      525.15    109.06 o 
  -2 -14   1      420.37      514.41     76.52 o 
  -1 -14   1      135.64      143.17     50.15 o 
   0 -14   1      378.18      241.60     93.96 o 
   1 -14   1      208.46      265.09     95.63 o 
  -9 -13   1     1103.78     1103.97    144.57 o 
  -8 -13   1      106.92      109.73     47.91 o 
  -7 -13   1     1428.55     1672.13    130.11 o 
  -6 -13   1      213.27      185.82    107.66 o 
  -5 -13   1     3570.17     3812.06    152.57 o 
  -4 -13   1      608.16      597.30    112.41 o 
  -3 -13   1     1929.32     1940.32    116.50 o 
  -2 -13   1       20.83        0.67     28.65 o 
  -1 -13   1     1500.04     1677.26    122.71 o 
   0 -13   1       18.98       28.06     43.06 o 
   1 -13   1     2323.31     2851.71    218.11 o 
   2 -13   1      229.86      336.12     97.87 o 
   3 -13   1     1563.42     1785.74    224.27 o 
 -10 -12   1       46.35       39.71     65.43 o 
  -9 -12   1      357.37      309.48     89.20 o 
  -8 -12   1      337.68      213.66     55.38 o 
  -7 -12   1      372.21      422.72     67.40 o 
  -6 -12   1      653.31      586.68     75.44 o 
  -5 -12   1      374.74      428.96     82.21 o 
  -4 -12   1        1.23      -10.93     25.48 o 
  -3 -12   1        3.26       -3.38     25.85 o 
  -2 -12   1       16.43       43.78     31.17 o 
  -1 -12   1      870.35      946.12     90.55 o 
   0 -12   1      485.17      484.00     68.59 o 
   1 -12   1      463.43      466.58     68.63 o 
   2 -12   1       82.54       74.94     60.40 o 
   3 -12   1       44.95       51.45     67.11 o 
   4 -12   1      179.42      100.11     73.82 o 
 -10 -11   1        3.66        2.31     34.96 o 
  -9 -11   1     1395.19     1245.02    116.07 o 
  -8 -11   1      315.48      441.34     70.44 o 
  -7 -11   1      876.93     1076.23    126.39 o 
  -6 -11   1     1215.99      946.12     89.72 o 
  -5 -11   1     5284.18     5076.36    168.88 o 
  -4 -11   1     1665.15     1636.91     98.15 o 
  -3 -11   1     3600.02     3380.82    109.95 o 
  -2 -11   1      149.05      173.62     31.11 o 
  -1 -11   1     3816.54     3759.74    384.78 o 
   0 -11   1      344.77      385.31     59.05 o 
   1 -11   1     3695.75     3557.15    142.27 o 
   2 -11   1      635.67      780.94     81.34 o 
   3 -11   1     2233.44     2409.33    234.33 o 
   4 -11   1       58.96      -27.40     44.18 o 
   5 -11   1     1509.30     1532.40    201.90 o 
 -11 -10   1      131.25       95.51     45.35 o 
 -10 -10   1      107.42        6.28     73.26 o 
  -9 -10   1      280.47      291.94     86.69 o 
  -8 -10   1      290.82      263.31     58.10 o 
  -7 -10   1      173.11      289.15     54.55 o 
  -6 -10   1      377.18      406.70     60.20 o 
  -5 -10   1      173.31      194.44     44.35 o 
  -4 -10   1       24.53       -8.06     14.97 o 
  -3 -10   1      945.91      949.38     63.08 o 
  -2 -10   1     1343.42     1453.34     75.09 o 
  -1 -10   1     1182.47     1066.51     84.01 o 
   0 -10   1      366.25      437.90     70.19 o 
   1 -10   1      719.60      741.65     91.44 o 
   2 -10   1       13.81      -14.48     49.22 o 
   3 -10   1      199.75      181.76     71.59 o 
   4 -10   1     1055.20     1388.10    177.85 o 
   5 -10   1       48.32       26.29     52.57 o 
   6 -10   1      598.03      533.54    123.04 o 
 -11  -9   1     1512.99     1887.05    148.43 o 
 -10  -9   1      359.41      340.75     66.01 o 
  -8  -9   1      767.96      720.30     82.26 o 
  -7  -9   1     6594.56     6501.86    198.83 o 
  -6  -9   1      360.54      290.42     50.96 o 
  -5  -9   1     5800.81     6076.28    174.31 o 
  -4  -9   1      148.23      155.06     27.65 o 
  -3  -9   1     4129.11     3969.14     99.13 o 
  -2  -9   1      300.75      309.39     38.65 o 
  -1  -9   1     2733.54     2686.22     78.99 o 
   0  -9   1      135.26      139.92     24.15 o 
   1  -9   1     4690.75     4937.72    255.31 o 
   2  -9   1        0.98      -17.72     24.05 o 
   3  -9   1     2565.99     2756.79    118.24 o 
   4  -9   1      279.62      230.98     78.30 o 
   5  -9   1     2888.78     3169.93    224.27 o 
   6  -9   1      112.95      116.33     68.23 o 
   7  -9   1     1335.15     1348.96    191.27 o 
 -11  -8   1      183.74      350.74     71.87 o 
 -10  -8   1      281.57      208.55     64.04 o 
  -9  -8   1      303.45      353.13    131.43 o 
  -8  -8   1     1619.01     1864.04    182.32 o 
  -7  -8   1     2102.27     2103.03    187.35 o 
  -6  -8   1     1306.14     1451.55    101.43 o 
  -5  -8   1     1519.44     1561.24     90.84 o 
  -4  -8   1     1582.50     1546.61     80.60 o 
  -3  -8   1     1109.92     1053.33     59.00 o 
  -2  -8   1     1556.05     1664.41     68.03 o 
  -1  -8   1      532.77      557.89     40.90 o 
   0  -8   1     3338.41     3334.23     83.27 o 
   1  -8   1     1009.30     1043.19     51.17 o 
   2  -8   1     2175.84     2265.07    108.36 o 
   3  -8   1       17.11       51.22     28.17 o 
   4  -8   1     1915.93     1910.00    102.05 o 
   5  -8   1        0.43      -30.20     30.20 o 
   6  -8   1      370.83      328.85     91.72 o 
   7  -8   1       39.22       98.99     66.55 o 
   8  -8   1       18.42      -11.19     34.12 o 
 -11  -7   1     2102.97     1800.75    139.60 o 
 -10  -7   1      456.06      466.50     71.90 o 
  -9  -7   1     2496.29     2484.77    127.04 o 
  -8  -7   1     1887.84     1917.17    182.32 o 
  -6  -7   1      102.87      105.43     34.40 o 
  -5  -7   1     9741.33     9820.21    221.73 o 
  -4  -7   1      309.85      328.81     28.65 o 
  -3  -7   1     6694.60     6450.32    117.64 o 
  -2  -7   1     3585.66     3617.12     83.63 o 
  -1  -7   1     7131.07     7093.29    124.31 o 
   0  -7   1      196.35      186.32     27.83 o 
   1  -7   1     9292.37     9576.10    152.71 o 
   2  -7   1     1733.85     1693.26     58.08 o 
   3  -7   1     5438.21     5541.56    115.62 o 
   4  -7   1      636.06      633.97     47.68 o 
   5  -7   1     2789.08     2871.28    194.07 o 
   6  -7   1      237.07      409.94     98.43 o 
   7  -7   1     3470.92     1874.67    204.13 o 
   8  -7   1      607.51      621.35    123.04 o 
 -12  -6   1      172.18      230.19     62.51 o 
 -11  -6   1      172.18      179.91     74.38 o 
 -10  -6   1     1083.08     1000.55    100.78 o 
  -9  -6   1       74.03       79.49     38.21 o 
  -8  -6   1       81.34      103.57     41.67 o 
  -7  -6   1       39.26       30.13     35.23 o 
  -6  -6   1     1046.17     1148.74    123.04 o 
  -5  -6   1      754.25      854.03     68.81 o 
  -4  -6   1      839.62      747.63     34.38 o 
  -3  -6   1      327.51      379.02     29.38 o 
  -2  -6   1      833.13      872.40     44.64 o 
  -1  -6   1      348.23      268.88     25.18 o 
   0  -6   1      538.31      547.18     53.04 o 
   1  -6   1        1.03       12.21     12.39 o 
   2  -6   1       42.84       21.10     13.87 o 
   3  -6   1      369.99      410.47     34.59 o 
   4  -6   1      516.69      559.30     44.69 o 
   5  -6   1      526.33      509.74     49.77 o 
   6  -6   1      896.04      851.77    126.95 o 
   7  -6   1      474.38      432.31     99.55 o 
   8  -6   1      182.52       54.81     55.37 o 
   9  -6   1      459.93      423.37    111.29 o 
 -12  -5   1      806.55      778.50    142.61 o 
 -11  -5   1     4183.68     4174.63    175.60 o 
 -10  -5   1        1.99      -26.64     26.64 o 
  -9  -5   1     2276.03     2165.77    114.22 o 
  -8  -5   1      851.15      832.78     80.66 o 
  -7  -5   1     8177.42     8417.55    304.80 o 
  -6  -5   1      262.01      199.82     74.10 o 
  -4  -5   1     1019.22     1263.63     73.82 o 
  -3  -5   1     5567.37     5298.98    103.72 o 
  -2  -5   1      897.92      935.11     37.69 o 
  -1  -5   1    15404.10    15346.52    195.52 o 
   0  -5   1        3.74       -9.89      9.89 o 
   1  -5   1    13218.12    13248.83    176.06 o 
   2  -5   1     4039.57     4191.03     84.14 o 
   3  -5   1     3805.54     3797.24     85.51 o 
   4  -5   1      370.67      412.61     36.03 o 
   5  -5   1     4843.98     4860.59    111.11 o 
   6  -5   1      707.70      710.16    101.34 o 
   7  -5   1     1721.35     1689.59    103.03 o 
   8  -5   1      336.03      364.08     90.04 o 
   9  -5   1     1849.07     1413.83    177.85 o 
 -12  -4   1      199.23      266.21     93.40 o 
 -11  -4   1      771.24      944.17     99.54 o 
 -10  -4   1      556.75      581.69     84.73 o 
  -9  -4   1       16.45       39.39     30.72 o 
  -8  -4   1      293.89      354.08     54.64 o 
  -7  -4   1       37.16       29.79     24.83 o 
  -6  -4   1       60.50       23.81     21.53 o 
  -5  -4   1      478.01      529.02     52.09 o 
  -3  -4   1      340.11      486.71     59.84 o 
  -2  -4   1      146.38      148.60     17.00 o 
  -1  -4   1    12715.54    13427.27    200.01 o 
   0  -4   1     1273.57     1195.40     35.97 o 
   1  -4   1        8.96       20.88     11.27 o 
   2  -4   1      536.50      480.30     28.37 o 
   3  -4   1      424.34      407.82     31.29 o 
   4  -4   1      531.44      509.60     52.09 o 
   5  -4   1     1851.02     1834.64     75.13 o 
   6  -4   1      293.57      284.62     35.38 o 
   7  -4   1     1382.00     1494.13     95.72 o 
   8  -4   1       50.57      114.07     53.69 o 
   9  -4   1      321.44      221.47     82.21 o 
  10  -4   1      578.44      534.66    114.09 o 
 -11  -3   1     2419.99     2692.88    206.93 o 
 -10  -3   1      183.24      204.72     50.16 o 
  -9  -3   1     1678.68     1433.18    105.19 o 
  -8  -3   1      484.45      490.60     61.16 o 
  -7  -3   1     2338.38     2225.98     69.89 o 
  -6  -3   1      588.16      596.95     38.51 o 
  -5  -3   1     5595.40     5382.15     94.51 o 
  -4  -3   1     1268.25     1160.04     44.00 o 
  -2  -3   1     1186.71     1369.69     69.99 o 
  -1  -3   1     3732.36     3592.34     60.98 o 
   0  -3   1     4053.07     4031.19     63.40 o 
   1  -3   1     7223.35     6796.06     95.72 o 
   2  -3   1     2306.60     2410.59     54.25 o 
   3  -3   1     2908.66     2644.36     63.75 o 
   4  -3   1      570.03      517.75     41.71 o 
   5  -3   1     6450.54     6319.55    126.24 o 
   6  -3   1      244.03      254.91     33.17 o 
   7  -3   1     3832.01     3823.39    181.83 o 
   8  -3   1      220.44      257.71     53.69 o 
   9  -3   1     1727.35     1891.88    118.47 o 
  10  -3   1      192.78      158.22     48.99 o 
 -11  -2   1      257.91      277.40     88.36 o 
 -10  -2   1       98.93      177.29     69.91 o 
  -9  -2   1       36.99       60.60     32.23 o 
  -8  -2   1      754.89      808.86     56.49 o 
  -7  -2   1     2127.72     2363.55     82.80 o 
  -6  -2   1      564.57      615.74     42.20 o 
  -5  -2   1     2923.97     3012.72     71.14 o 
  -4  -2   1      915.80     1002.53     37.86 o 
  -3  -2   1     2089.06     2085.32     44.29 o 
  -1  -2   1    19017.47    19102.43    206.89 o 
   0  -2   1       98.64      126.79     20.41 o 
   1  -2   1    11166.10    11206.45    136.13 o 
   2  -2   1     4471.04     4654.16     76.33 o 
   3  -2   1     1087.36     1151.00     47.50 o 
   4  -2   1       12.87        5.45     13.44 o 
   5  -2   1      525.75      512.35     45.62 o 
   6  -2   1     1521.12     1675.68     65.43 o 
   7  -2   1      588.63      646.16     51.61 o 
   8  -2   1       70.41       74.87     26.84 o 
   9  -2   1        7.25        1.40     28.87 o 
  10  -2   1       42.10       33.97     36.39 o 
  11  -2   1      167.72      160.32     54.29 o 
 -11  -1   1      758.29      737.67    131.99 o 
 -10  -1   1      122.14       58.16     56.49 o 
  -9  -1   1     1454.93     1489.75     96.18 o 
  -8  -1   1      717.71      799.18     57.48 o 
  -7  -1   1     8662.20     8781.80    160.27 o 
  -6  -1   1      581.05      533.95     40.37 o 
  -5  -1   1     4934.91     5063.27     99.94 o 
  -4  -1   1      487.47      463.47     43.86 o 
  -3  -1   1     9561.19     9163.20    191.96 o 
  -2  -1   1    12235.09    12497.83    147.23 o 
  -1  -1   1    35458.08    35839.98    744.95 o 
   0  -1   1     2771.72     2678.87    199.94 o 
   1  -1   1    57143.56    55643.36    566.41 o 
   2  -1   1    14221.08    15373.91    217.14 o 
   3  -1   1    16772.42    17188.75    211.36 o 
   4  -1   1     3868.38     4184.31     86.07 o 
   5  -1   1    18981.19    20238.16    266.64 o 
   6  -1   1     2439.12     2490.90     77.02 o 
   7  -1   1     5076.44     5060.19    120.22 o 
   8  -1   1      584.02      593.10     74.55 o 
   9  -1   1     2118.04     2244.85    138.66 o 
  10  -1   1       10.10       54.83     49.50 o 
  11  -1   1     1513.63     1581.61    179.53 o 
 -11   0   1      106.68      129.19     71.03 o 
 -10   0   1      292.63      164.98     69.35 o 
  -9   0   1      461.51      391.21     59.92 o 
  -8   0   1     1079.62     1156.75     69.77 o 
  -7   0   1      172.06      171.51     28.37 o 
  -6   0   1      987.01     1052.30     51.20 o 
  -5   0   1     3230.67     3364.32    104.08 o 
  -4   0   1      189.03      150.33     20.17 o 
  -3   0   1     6276.39     6370.24     98.55 o 
  -2   0   1      276.48      274.95     19.43 o 
  -1   0   1     9141.72     9020.82    104.19 o 
   2   0   1     4650.80     4763.51     72.24 o 
   3   0   1     3053.21     3134.30     64.19 o 
   4   0   1     1383.88     1408.59     47.40 o 
   5   0   1      786.10      762.34     51.29 o 
   6   0   1      370.36      432.56     38.22 o 
   7   0   1      149.47      154.65     27.24 o 
   8   0   1      586.07      606.50     52.55 o 
   9   0   1      110.05      146.89     32.34 o 
  10   0   1      172.78      191.13     48.60 o 
  11   0   1      294.32      204.69     78.30 o 
 -11   1   1     1583.40     1413.83    179.53 o 
 -10   1   1      238.61       93.96     60.96 o 
  -9   1   1     2977.57     3012.44    134.80 o 
  -8   1   1     2131.27     2246.84    140.38 o 
  -7   1   1     3374.86     3596.07    161.75 o 
  -6   1   1      105.91      132.71     24.72 o 
  -5   1   1     6550.90     6138.59    115.85 o 
  -4   1   1       11.87        6.64     12.00 o 
  -3   1   1     8147.91     8247.88    120.56 o 
  -2   1   1      696.49      662.48     26.19 o 
  -1   1   1     7116.99     6719.64    112.31 o 
   0   1   1     3396.60     3431.34     57.60 o 
   1   1   1    17253.10    17406.21    187.58 o 
   2   1   1     9159.93     9374.91    141.99 o 
   3   1   1     5861.34     5581.44     89.21 o 
   4   1   1      984.83     1013.19     40.25 o 
   5   1   1     6743.83     6740.67    120.54 o 
   6   1   1      170.17      182.43     26.48 o 
   7   1   1     3415.77     3504.35    137.88 o 
   8   1   1      134.24      124.76     27.71 o 
   9   1   1     1862.65     1993.22     83.18 o 
  10   1   1     1782.14     1810.70    113.54 o 
  11   1   1     2089.06     2072.09    209.17 o 
  12   1   1      323.83      350.10    101.23 o 
 -10   2   1      272.91      286.20     60.44 o 
  -9   2   1      558.82      571.92     74.76 o 
  -8   2   1       95.64      132.17     40.28 o 
  -7   2   1       99.28      151.07     38.37 o 
  -6   2   1      202.75      210.12     29.18 o 
  -5   2   1      819.42      789.46     47.03 o 
  -4   2   1      805.36      783.99     40.04 o 
  -3   2   1     2264.89     2331.89     63.08 o 
  -2   2   1      153.29      133.52     22.51 o 
  -1   2   1      341.55      334.67     20.88 o 
   0   2   1      686.18      680.88     22.17 o 
   1   2   1     7532.30     7934.37    122.37 o 
   2   2   1    12316.34    12785.13    184.79 o 
   3   2   1       89.89      130.58     18.52 o 
   4   2   1      913.67      931.41     63.09 o 
   5   2   1     5219.97     5364.50    125.89 o 
   6   2   1      952.82      961.18     80.33 o 
   7   2   1      135.93      108.92     22.89 o 
   8   2   1      427.84      464.58     44.53 o 
   9   2   1       75.40       43.57     24.14 o 
  10   2   1      464.52      550.65     72.33 o 
  11   2   1      364.19      353.07     65.01 o 
  12   2   1      340.69      343.39    100.11 o 
 -10   3   1      163.41      122.07     60.96 o 
  -9   3   1     2823.07     2840.80    139.60 o 
  -8   3   1      240.10      262.87     53.97 o 
  -7   3   1     4495.66     4673.75    255.87 o 
  -6   3   1       81.36       90.81     22.77 o 
  -5   3   1     5402.04     5394.35    110.25 o 
  -4   3   1     1365.90     1378.01     49.28 o 
  -3   3   1    20706.81    19577.33   1196.50 o 
  -2   3   1     7825.65     8149.07    117.08 o 
  -1   3   1     4901.41     4712.52     76.23 o 
   0   3   1     1446.81     1579.50     46.48 o 
   1   3   1    29998.91    30690.24    330.53 o 
   3   3   1     8209.03     8026.45    115.18 o 
   4   3   1     5732.88     5717.44    134.78 o 
   5   3   1     7951.52     7687.22    132.89 o 
   6   3   1      507.24      483.48     37.38 o 
   7   3   1     3526.24     3410.21    155.47 o 
   8   3   1      211.74      250.87     33.43 o 
   9   3   1     1866.99     1951.27    138.98 o 
  10   3   1     2261.11     2192.81    161.35 o 
  11   3   1     4015.49     3898.72    261.18 o 
  12   3   1       87.67        9.51     55.93 o 
  -9   4   1      374.54      390.75    127.79 o 
  -8   4   1      141.81      126.08     55.09 o 
  -7   4   1      107.27      117.83     37.94 o 
  -6   4   1        1.23        8.03     24.51 o 
  -5   4   1     1532.47     1414.24     56.69 o 
  -4   4   1     1785.24     1806.33     83.81 o 
  -3   4   1      592.90      562.63     34.94 o 
  -2   4   1      686.75      742.16     37.96 o 
  -1   4   1      465.69      547.18     52.91 o 
   0   4   1     1612.10     1550.52     53.13 o 
   1   4   1     1007.99      990.37     62.59 o 
   2   4   1     2339.48     2369.71     55.38 o 
   3   4   1     2646.86     2798.71     71.73 o 
   4   4   1     1828.12     1816.47     49.85 o 
   5   4   1      544.37      630.68     38.69 o 
   6   4   1     3017.21     2962.71     74.70 o 
   7   4   1     3521.42     3495.94    114.83 o 
   8   4   1      144.99      141.96     26.44 o 
   9   4   1      180.58      164.46     90.88 o 
  10   4   1      893.99      929.83     91.81 o 
  11   4   1      146.50      116.23     45.23 o 
  12   4   1      303.74      322.85     66.61 o 
  -9   5   1     2119.58     1998.27    212.52 o 
  -8   5   1      343.54      303.43     75.50 o 
  -7   5   1     2097.12     2282.86    118.91 o 
  -6   5   1      127.82      122.36     37.89 o 
  -5   5   1     3040.85     3158.82    218.39 o 
  -4   5   1      787.04      812.83     82.96 o 
  -3   5   1     9606.59     9874.50    154.63 o 
  -2   5   1     1997.54     1965.31     58.65 o 
  -1   5   1     7026.76     6705.15    112.13 o 
   0   5   1     1003.71      986.96     45.64 o 
   1   5   1    18283.15    18838.65    233.52 o 
   2   5   1     3084.06     3303.85     72.54 o 
   3   5   1     3169.21     3076.14     81.67 o 
   4   5   1     2326.96     2284.76     68.16 o 
   5   5   1     5229.15     4752.44    105.00 o 
   6   5   1       78.40       52.26     21.56 o 
   7   5   1     7974.09     7683.39    137.67 o 
   8   5   1      331.64      330.78     52.94 o 
   9   5   1     2570.83     2676.64    124.76 o 
  10   5   1      555.45      496.17     69.59 o 
  11   5   1     2481.20     2476.69    133.45 o 
  12   5   1       28.60       21.42     49.77 o 
  -8   6   1      141.11      168.34     75.50 o 
  -7   6   1       23.31        1.68     30.57 o 
  -6   6   1      301.69      421.11     62.34 o 
  -5   6   1      172.88       86.24     31.32 o 
  -4   6   1     1406.59     1513.07     90.00 o 
  -3   6   1      406.87      429.10     35.79 o 
  -2   6   1      306.02      334.76     43.44 o 
  -1   6   1       56.13       55.03     18.93 o 
   0   6   1     9950.45    10337.80    156.37 o 
   1   6   1      553.66      625.76     38.59 o 
   2   6   1     4134.54     4487.07    101.39 o 
   3   6   1     7770.46     8253.60    135.22 o 
   4   6   1      554.72      589.36     38.02 o 
   5   6   1     1355.37     1374.17     62.36 o 
   6   6   1      643.76      581.69     38.59 o 
   7   6   1     1304.25     1022.34    120.24 o 
   8   6   1      775.49      806.62    123.60 o 
   9   6   1     1004.03     1071.48     96.99 o 
  10   6   1      261.44      206.66     52.40 o 
  11   6   1      639.71      702.07    135.34 o 
  12   6   1        4.10       -2.56     37.47 o 
  -8   7   1      205.79       18.46     55.93 o 
  -7   7   1      978.88      942.37    147.09 o 
  -5   7   1     1037.30     1153.06     94.73 o 
  -4   7   1      136.14      175.64     49.77 o 
  -3   7   1     1545.38     1468.54    107.01 o 
  -2   7   1      311.98      354.02     34.49 o 
  -1   7   1     5939.06     5862.10    117.02 o 
   0   7   1       20.72       -3.54     12.86 o 
   1   7   1     8918.34     9066.73    149.72 o 
   2   7   1      379.93      374.20     33.44 o 
   3   7   1     8698.08     8894.16    149.36 o 
   4   7   1      349.89      391.63     76.16 o 
   5   7   1     6326.15     6314.31    119.70 o 
   6   7   1      260.05      272.36     31.14 o 
   7   7   1     9367.69     9457.63    233.82 o 
   8   7   1      581.70      442.35    156.32 o 
   9   7   1     7511.58     7182.71    217.90 o 
  10   7   1       57.91       61.79     39.74 o 
  11   7   1     2693.24     2829.64    148.22 o 
  12   7   1       63.79       44.99     42.90 o 
  -7   8   1       76.44       -3.91     38.03 o 
  -6   8   1      662.42      766.20    134.22 o 
  -5   8   1     1109.16     1135.87    155.48 o 
  -4   8   1      723.51      796.53    118.01 o 
  -3   8   1      386.31      439.74     57.35 o 
  -2   8   1      655.62      628.51     46.43 o 
  -1   8   1     1683.92     1804.39     65.15 o 
   0   8   1      335.84      286.03     36.75 o 
   1   8   1      255.70      249.94     33.23 o 
   2   8   1      135.55      168.62     26.26 o 
   3   8   1     1448.73     1505.28     59.08 o 
   4   8   1      279.85      319.28     42.17 o 
   5   8   1      248.08      302.92     31.49 o 
   6   8   1      578.54      591.55     41.40 o 
   7   8   1      216.42       11.19     24.05 o 
   8   8   1        5.58      -10.11     27.67 o 
   9   8   1       83.36       85.37     35.98 o 
  10   8   1      155.58      138.38     48.05 o 
  11   8   1       11.73       29.74     34.62 o 
  12   8   1      242.01      175.66     60.41 o 
  -6   9   1      124.08      114.65     68.23 o 
  -5   9   1     2558.70     2138.08    218.67 o 
  -4   9   1      323.86      163.31     69.35 o 
  -3   9   1     5192.39     5164.28    270.13 o 
  -2   9   1     1319.37     1294.15     84.04 o 
  -1   9   1     4661.25     4650.85    111.56 o 
   0   9   1      717.53      843.21     54.85 o 
   1   9   1     4173.56     4462.96    186.24 o 
   2   9   1      695.85      779.41    104.75 o 
   3   9   1    10389.39    10887.51    185.48 o 
   4   9   1     2397.73     2536.00     80.33 o 
   5   9   1     6364.46     6254.03    130.91 o 
   6   9   1      266.43      264.43     59.84 o 
   7   9   1     1926.02     2036.86    189.03 o 
   8   9   1      367.51      421.13     94.52 o 
   9   9   1     1427.60     1371.20    114.26 o 
  10   9   1     1021.45      851.77    138.14 o 
  11   9   1     1150.57     1312.00    126.09 o 
  12   9   1      146.94       40.28     92.00 o 
  -6  10   1      154.45       52.57     60.40 o 
  -5  10   1      130.88      140.38     76.06 o 
  -4  10   1      287.06      184.00     78.86 o 
  -3  10   1        0.96       27.40     43.62 o 
  -2  10   1      301.13      265.65     80.53 o 
  -1  10   1       79.84      104.81     26.55 o 
   0  10   1      139.11      172.71     30.08 o 
   1  10   1      826.76      848.96     58.71 o 
   2  10   1     1837.63     1881.97     73.13 o 
   3  10   1     1253.55     1318.83     81.02 o 
   4  10   1       11.24        2.12     17.26 o 
   5  10   1      136.16      100.38     25.66 o 
   6  10   1      900.76     1012.51     91.10 o 
   7  10   1      257.20      320.80     72.15 o 
   8  10   1      141.24       75.50     50.89 o 
   9  10   1      742.32      916.08    141.49 o 
  10  10   1      419.72      479.91    120.24 o 
  11  10   1       21.42      -12.88     27.47 o 
  -5  11   1     1676.99     1287.44    184.00 o 
  -4  11   1       29.47       17.90     55.93 o 
  -3  11   1     4120.68     4119.57    261.18 o 
  -2  11   1      232.22      311.51     91.72 o 
  -1  11   1     2134.56     2249.38    177.85 o 
   0  11   1      407.80      453.56     60.20 o 
   1  11   1     5723.73     5855.00    138.12 o 
   2  11   1      196.79      198.70     35.16 o 
   3  11   1     2367.03     2471.19    101.71 o 
   4  11   1      914.36      961.68     65.74 o 
   5  11   1     1177.77     1321.02    204.97 o 
   6  11   1      448.44      589.74     72.50 o 
   7  11   1     3760.25     3747.27    265.93 o 
   8  11   1      269.35      329.41     82.21 o 
   9  11   1     1761.06     1932.00    140.68 o 
  10  11   1      816.04      518.44    112.41 o 
  11  11   1     1420.94     1479.03    133.13 o 
  -4  12   1      440.55      511.73    125.84 o 
  -3  12   1      400.83      261.74     95.08 o 
  -2  12   1     1020.45     1041.92    158.27 o 
  -1  12   1       49.01       59.84     56.49 o 
   0  12   1       81.75       67.11     55.37 o 
   1  12   1      440.32      431.60     63.83 o 
   2  12   1      449.25      450.69     49.67 o 
   3  12   1     1098.93     1122.30     74.20 o 
   4  12   1       64.65      104.90     30.23 o 
   5  12   1      360.52      255.57     51.41 o 
   6  12   1     1152.47     1037.63     96.62 o 
   7  12   1     1191.63     1280.57    111.15 o 
   8  12   1      222.16      148.01     60.40 o 
   9  12   1      415.51      555.36     83.16 o 
  10  12   1      203.55      198.76     57.97 o 
  -2  13   1      100.52       65.43     68.23 o 
  -1  13   1     1241.75     1611.81    194.07 o 
   0  13   1      490.14      402.11     98.99 o 
   1  13   1     2403.03     2655.37    131.86 o 
   2  13   1      365.08      345.48     59.68 o 
   3  13   1     1104.56     1235.40    102.71 o 
   4  13   1       74.00       73.82     35.99 o 
   5  13   1     3027.91     3182.59    142.46 o 
   6  13   1       29.71       32.78     34.60 o 
   7  13   1     2171.53     2193.10    194.35 o 
   8  13   1      172.58      223.27     75.50 o 
   9  13   1     2345.67     2587.70    182.32 o 
  10  13   1      224.27      200.96     64.60 o 
  -1  14   1       49.98       17.34     62.08 o 
   0  14   1      115.07       85.57     67.67 o 
   1  14   1      394.39      444.06    109.06 o 
   2  14   1      127.36      164.54     51.95 o 
   3  14   1        1.83       16.07     33.50 o 
   4  14   1      597.35      505.58    106.82 o 
   5  14   1       80.30      170.36     78.02 o 
   6  14   1       23.11      -11.23     53.97 o 
   7  14   1      114.69       90.80     59.84 o 
   8  14   1      924.19      888.67    194.91 o 
   9  14   1      137.92      106.82     71.59 o 
   1  15   1     2132.25     2243.78    237.69 o 
   2  15   1      157.87       54.81     62.08 o 
   3  15   1     1322.42     1299.74    164.42 o 
   4  15   1      182.50      101.79     73.82 o 
   5  15   1     1669.47     1738.77    199.10 o 
   6  15   1      211.46      146.53     73.82 o 
   7  15   1     2238.48     2419.05    229.02 o 
  -6 -15   2      114.62       21.25     67.67 o 
  -5 -15   2        8.94      -22.93     47.54 o 
  -4 -15   2      345.27      272.36     96.75 o 
  -3 -15   2      506.42      422.81    102.35 o 
  -2 -15   2       23.90       60.96     65.43 o 
  -1 -15   2      669.92      741.81     95.39 o 
  -8 -14   2     1539.59     1732.40    137.69 o 
  -7 -14   2      139.51      204.69     80.53 o 
  -6 -14   2     1275.33     1180.06    167.22 o 
  -5 -14   2      344.56      130.31     59.84 o 
  -4 -14   2     2578.94     2195.69    217.56 o 
  -3 -14   2      190.40      197.42     76.62 o 
  -2 -14   2     1039.59     1115.18    152.12 o 
  -1 -14   2      513.31      668.82     87.70 o 
   0 -14   2     2842.17     2840.12    147.10 o 
   1 -14   2      244.18      153.24     87.25 o 
  -9 -13   2      449.30      423.15     78.69 o 
  -8 -13   2      219.15      242.77    119.68 o 
  -7 -13   2      336.89      323.83     81.65 o 
  -6 -13   2      390.36      461.12     70.39 o 
  -5 -13   2      708.02      867.98    137.58 o 
  -4 -13   2      309.45      342.83     88.92 o 
  -3 -13   2      160.09      145.41     64.88 o 
  -2 -13   2       50.16       38.73     33.98 o 
  -1 -13   2      134.68      129.00     45.55 o 
   0 -13   2      160.29      274.99     58.28 o 
   1 -13   2     1014.86      940.50    208.05 o 
   2 -13   2      316.84      446.86    110.74 o 
   3 -13   2      179.96      173.93     89.48 o 
  -9 -12   2       58.24       49.86     41.55 o 
  -8 -12   2     1848.71     2101.24    136.35 o 
  -7 -12   2      606.65      592.58    121.36 o 
  -6 -12   2     2623.86     2652.04    130.67 o 
  -5 -12   2     1979.17     1942.54    278.52 o 
  -3 -12   2     1136.30     1207.68     96.11 o 
  -2 -12   2     1274.74     1256.51    154.36 o 
  -1 -12   2      310.92      332.77     58.28 o 
   0 -12   2     5724.11     5601.24    199.94 o 
   1 -12   2     1058.67     1009.87     97.27 o 
   2 -12   2     1401.58     1207.12    110.18 o 
   3 -12   2      115.10      169.46     77.18 o 
   4 -12   2     1244.97     1214.17    182.88 o 
 -10 -11   2      320.66      375.27    100.11 o 
  -9 -11   2      151.67      108.19     45.85 o 
  -8 -11   2       84.97      124.94     47.84 o 
  -7 -11   2        4.24        5.03     30.85 o 
  -6 -11   2      686.89      623.63     73.54 o 
  -5 -11   2      722.01      812.58     98.99 o 
  -4 -11   2      119.44      118.40     36.26 o 
  -3 -11   2        0.75       -0.77     17.60 o 
  -2 -11   2      278.26      307.86     62.64 o 
  -1 -11   2     1598.87     1527.04    106.63 o 
   0 -11   2     1946.25     1952.39    105.04 o 
   1 -11   2        6.46        8.99     31.88 o 
   2 -11   2      363.50      386.97     62.48 o 
   3 -11   2      290.26      311.51     93.40 o 
   4 -11   2       80.52      254.47     86.13 o 
   5 -11   2      277.07      206.93     85.57 o 
 -10 -10   2     2719.44     2751.70    234.33 o 
  -9 -10   2      456.30      500.45     76.34 o 
  -8 -10   2     1862.94     1943.62    122.95 o 
  -7 -10   2       73.81       72.73     38.06 o 
  -6 -10   2     4171.73     4098.35    154.55 o 
  -5 -10   2      201.81       90.87     33.67 o 
  -4 -10   2     4060.35     4222.48    140.61 o 
  -3 -10   2      784.57      819.86     68.51 o 
  -2 -10   2     5719.66     5352.53    120.98 o 
  -1 -10   2        1.96      -13.98     21.52 o 
   0 -10   2     1802.73     1926.14     98.85 o 
   1 -10   2       34.58       49.10     31.17 o 
   2 -10   2      682.29      807.94     80.34 o 
   3 -10   2        8.41       18.16     31.45 o 
   4 -10   2     2614.65     2699.03    205.81 o 
   5 -10   2       59.45      116.89     66.55 o 
   6 -10   2     1256.46     1251.08    179.53 o 
 -11  -9   2      136.34       26.05     38.35 o 
 -10  -9   2      271.54      276.62    155.48 o 
  -9  -9   2       23.41       33.61     34.63 o 
  -8  -9   2      982.44      821.61    118.01 o 
  -7  -9   2      123.37      102.19     38.93 o 
  -6  -9   2     3270.85     3027.27    126.77 o 
  -5  -9   2     2338.25     2417.40    169.74 o 
  -4  -9   2      598.93      606.09     44.44 o 
  -3  -9   2      720.03      644.17     46.36 o 
  -2  -9   2      143.48      130.80     24.05 o 
  -1  -9   2     1423.76     1393.06     57.80 o 
   0  -9   2     1260.23     1117.52     83.58 o 
   1  -9   2      525.52      598.80     65.16 o 
   2  -9   2      900.44      941.77     90.32 o 
   3  -9   2     1012.21     1055.09     88.28 o 
   4  -9   2      257.30      218.30     47.91 o 
   5  -9   2     1041.12      775.71    133.11 o 
   6  -9   2       80.17       58.16     57.05 o 
   7  -9   2      334.77      332.21    100.67 o 
 -11  -8   2        2.54       -2.67     41.39 o 
 -10  -8   2     1533.33     1501.96    203.29 o 
  -9  -8   2      123.32      130.87     62.08 o 
  -8  -8   2     1889.44     2033.96    113.63 o 
  -7  -8   2     1141.42     1045.21     92.37 o 
  -6  -8   2     4171.45     4000.21    143.85 o 
  -5  -8   2       41.53        3.12     21.36 o 
  -4  -8   2     8901.20     8766.23    169.05 o 
  -3  -8   2      386.58      441.71     36.48 o 
  -2  -8   2     5354.84     5390.00    143.73 o 
  -1  -8   2       50.25       54.46     17.44 o 
   0  -8   2     2973.19     2810.17     73.58 o 
   1  -8   2      285.98      313.25     33.50 o 
   2  -8   2     6032.29     6051.98    170.25 o 
   3  -8   2      151.29      115.12     34.87 o 
   4  -8   2     2849.19     3053.89    124.83 o 
   5  -8   2      525.80      431.20     97.31 o 
   6  -8   2     2966.57     2881.35    216.44 o 
   7  -8   2      518.41      550.88    118.01 o 
   8  -8   2     1890.20     2115.15    229.30 o 
 -11  -7   2        0.42       36.46     37.64 o 
 -10  -7   2      688.92      659.48     84.80 o 
  -9  -7   2      417.65      487.02     70.23 o 
  -8  -7   2       78.14       66.49     32.97 o 
  -7  -7   2      850.39      781.38     79.86 o 
  -6  -7   2       63.29       41.95     30.02 o 
  -5  -7   2      723.07      747.39     67.62 o 
  -4  -7   2        1.76      -10.30     10.30 o 
  -3  -7   2       82.28       96.75     18.84 o 
  -2  -7   2     2788.49     2804.19     72.41 o 
  -1  -7   2      219.35      178.96     23.19 o 
   0  -7   2      205.16      203.55     34.27 o 
   1  -7   2      220.61      203.44     22.75 o 
   2  -7   2        4.03        0.70     12.55 o 
   3  -7   2       43.48       25.26     23.72 o 
   4  -7   2       10.50        7.14     24.51 o 
   5  -7   2      144.16      117.04     42.22 o 
   6  -7   2      273.65      176.17     72.15 o 
   7  -7   2      733.57      728.17    126.95 o 
   8  -7   2      155.94      -19.02     34.12 o 
 -11  -6   2       30.05       18.27     35.86 o 
 -10  -6   2     2201.84     2144.44    307.04 o 
  -9  -6   2      328.37      357.61     59.89 o 
  -8  -6   2     3027.21     2864.57    185.12 o 
  -7  -6   2     1207.94     1278.26     96.42 o 
  -6  -6   2     8314.39     8194.95    205.58 o 
  -5  -6   2      818.21      820.84     69.36 o 
  -4  -6   2     4342.70     4391.63    127.77 o 
  -3  -6   2      652.88      609.77     33.36 o 
  -2  -6   2     7114.35     6687.83    140.37 o 
  -1  -6   2     1154.96     1137.66     48.78 o 
   0  -6   2     6384.32     6131.12    103.73 o 
   1  -6   2      419.14      471.05     27.91 o 
   2  -6   2    13509.52    13639.96    189.34 o 
   3  -6   2     1552.13     1601.93     58.44 o 
   4  -6   2     3646.61     3484.23     88.02 o 
   5  -6   2      988.97      972.24     83.05 o 
   6  -6   2     4583.28     4637.03    370.52 o 
   7  -6   2      120.29      -18.46     27.96 o 
   8  -6   2     2569.19     2254.97    218.11 o 
   9  -6   2      214.85       23.49     57.05 o 
 -11  -5   2      467.44      396.11     80.53 o 
 -10  -5   2      326.97      370.54     93.96 o 
  -9  -5   2      824.29     1030.94     95.43 o 
  -8  -5   2      308.57      258.51     48.64 o 
  -7  -5   2     1266.21     1206.04    198.82 o 
  -6  -5   2      258.33      196.51     39.50 o 
  -5  -5   2      700.63      657.90     60.11 o 
  -4  -5   2      279.78      299.36     73.26 o 
  -3  -5   2     2809.48     2799.06     59.11 o 
  -2  -5   2     2186.96     2038.86     53.22 o 
  -1  -5   2     1333.47     1435.41     44.18 o 
   0  -5   2      631.19      661.25     36.56 o 
   1  -5   2     2212.00     2127.43    106.52 o 
   2  -5   2      130.97      101.15     16.52 o 
   3  -5   2      476.08      544.79     36.06 o 
   4  -5   2      210.09      207.50     26.24 o 
   5  -5   2      414.07      359.98     37.13 o 
   6  -5   2      305.69      276.60     66.23 o 
   7  -5   2      438.02      411.64     56.49 o 
   8  -5   2      208.51      248.32     80.53 o 
   9  -5   2      203.13      226.50     83.89 o 
  10  -5   2       18.93      -12.30     48.10 o 
 -11  -4   2      141.18       44.18     55.37 o 
 -10  -4   2     2857.85     2949.59    139.22 o 
  -9  -4   2      339.87      398.72     83.61 o 
  -8  -4   2     1224.79     1296.48     98.71 o 
  -7  -4   2      621.68      705.53     88.92 o 
  -6  -4   2     7110.38     7045.49    178.41 o 
  -5  -4   2     1784.50     1700.27     88.08 o 
  -4  -4   2     4398.51     3959.31    114.49 o 
  -3  -4   2      579.06      615.34     98.99 o 
  -2  -4   2     4742.09     4237.17     92.05 o 
  -1  -4   2     2908.73     3039.49     66.14 o 
   0  -4   2    12473.57    12125.95    181.66 o 
   1  -4   2     1391.37     1442.62     65.18 o 
   2  -4   2     6005.08     5652.50     91.80 o 
   3  -4   2     2690.28     2691.48     64.71 o 
   4  -4   2     4583.15     4440.80    237.85 o 
   5  -4   2     2557.52     2523.06    117.63 o 
   6  -4   2     6242.11     6411.22    136.21 o 
   7  -4   2      108.15       90.24     26.64 o 
   8  -4   2     2942.77     2827.59    125.03 o 
   9  -4   2      490.26      399.32     97.31 o 
  10  -4   2     1155.83     1233.19    168.90 o 
 -11  -3   2      249.02      180.64     78.86 o 
 -10  -3   2       84.06       83.89     59.84 o 
  -9  -3   2      317.29      400.44     59.24 o 
  -8  -3   2       21.17        6.19     23.23 o 
  -7  -3   2      381.36      363.99     50.32 o 
  -6  -3   2      365.44      334.73     34.13 o 
  -5  -3   2     1262.13     1237.84     41.89 o 
  -4  -3   2     1590.89     1653.64     39.88 o 
  -3  -3   2     1199.14     1191.31     55.74 o 
  -2  -3   2     2530.30     2493.85     53.40 o 
  -1  -3   2       98.05       73.74     13.40 o 
   0  -3   2     1658.50     1542.62     35.90 o 
   1  -3   2     6097.21     6041.25    125.50 o 
   2  -3   2     3946.21     4047.22     70.39 o 
   3  -3   2     4358.29     4572.94     86.56 o 
   4  -3   2     1139.25     1315.78     49.52 o 
   5  -3   2      517.50      489.80     40.09 o 
   6  -3   2     1052.93     1129.09     59.83 o 
   7  -3   2     1714.78     1642.03     73.56 o 
   8  -3   2       93.60       73.83     27.65 o 
   9  -3   2      113.04       94.63     47.82 o 
  10  -3   2      370.31      519.56    111.85 o 
 -11  -2   2      119.55      202.46     82.77 o 
 -10  -2   2     1556.34     1685.08    185.12 o 
  -9  -2   2      652.12      594.90     68.99 o 
  -8  -2   2     5537.99     5559.63    167.07 o 
  -7  -2   2      668.64      702.01     72.93 o 
  -6  -2   2    10795.16    10743.39    170.33 o 
  -5  -2   2       77.02       39.17     17.61 o 
  -4  -2   2    13292.51    13400.11    178.30 o 
  -3  -2   2     1765.33     1770.44     46.48 o 
  -2  -2   2    23296.63    23407.44    259.60 o 
  -1  -2   2    35410.32    36041.30    377.66 o 
   0  -2   2    22163.61    22022.89    287.35 o 
   2  -2   2    41335.66    41696.19    530.84 o 
   3  -2   2     2426.18     2455.76     58.85 o 
   4  -2   2    14912.48    15226.43    245.30 o 
   5  -2   2      981.05      956.02     50.72 o 
   6  -2   2     6786.31     6782.46    226.02 o 
   7  -2   2      228.33      229.19     34.09 o 
   8  -2   2      676.22      694.81     62.14 o 
   9  -2   2       54.90       28.36     26.57 o 
  10  -2   2     2294.94     2085.56    292.78 o 
  11  -2   2        3.91       40.27     57.05 o 
 -11  -1   2      146.42      187.35     77.18 o 
 -10  -1   2       85.94       15.66     47.54 o 
  -9  -1   2      319.12      319.34     84.45 o 
  -8  -1   2      264.88      272.53     36.56 o 
  -7  -1   2      828.50      851.42     89.42 o 
  -6  -1   2       14.19        4.98     13.98 o 
  -5  -1   2       52.61       62.14     17.28 o 
  -4  -1   2    10680.46    10975.59    228.18 o 
  -3  -1   2     5620.75     5551.93     90.19 o 
  -2  -1   2      973.59     1000.24     41.07 o 
  -1  -1   2       66.71       59.63     10.86 o 
   0  -1   2    14923.29    14813.64    166.22 o 
   1  -1   2     6856.06     6797.08     88.48 o 
   2  -1   2     9078.58     9320.34    122.84 o 
   3  -1   2     2675.46     2875.68     73.79 o 
   4  -1   2     2531.06     2572.98     66.19 o 
   5  -1   2     1625.37     1569.05     57.46 o 
   6  -1   2     1539.14     1545.43     61.62 o 
   7  -1   2     1838.02     1836.69     72.69 o 
   8  -1   2       23.44       29.67     21.44 o 
   9  -1   2       35.93       24.60     24.67 o 
  10  -1   2      798.79      866.47     90.14 o 
  11  -1   2      379.45      333.36     65.43 o 
 -11   0   2      292.05      261.18     94.52 o 
 -10   0   2     2247.55     1939.54    200.22 o 
  -9   0   2      112.46      165.54     72.15 o 
  -8   0   2     3497.00     3585.57    138.70 o 
  -7   0   2     1114.03     1195.23     61.83 o 
  -6   0   2     2008.52     1911.72     82.62 o 
  -5   0   2      686.96      682.41     42.29 o 
  -4   0   2    11464.19    11227.64    184.60 o 
  -3   0   2      908.51      945.15     46.86 o 
  -2   0   2    10566.24    10311.23    132.43 o 
  -1   0   2      352.20      332.91     42.08 o 
   0   0   2     3125.90     3155.58    112.41 o 
   1   0   2       91.98       88.87     20.05 o 
   2   0   2     3920.07     3397.27    409.10 o 
   3   0   2     5852.20     5826.53    152.80 o 
   4   0   2     1767.97     1631.41     59.72 o 
   5   0   2      643.49      670.24     43.75 o 
   6   0   2     9238.87     9097.91    159.69 o 
   7   0   2      297.64      288.60     36.08 o 
   8   0   2     1959.42     1903.00     77.78 o 
   9   0   2      205.32      159.86     33.59 o 
  10   0   2     2324.12     2632.54    103.05 o 
  11   0   2      283.78      227.06     79.42 o 
 -10   1   2      442.13      427.28    101.79 o 
  -9   1   2       32.45       49.06     38.87 o 
  -8   1   2      757.48      823.03     82.25 o 
  -7   1   2      653.89      695.80     69.60 o 
  -6   1   2      120.51      133.95     24.40 o 
  -5   1   2     1585.53     1669.14     56.61 o 
  -4   1   2     3375.16     3411.46     74.44 o 
  -3   1   2      156.78      142.11     16.58 o 
  -2   1   2     1992.08     1937.04     41.11 o 
  -1   1   2      307.37      287.18     13.89 o 
   0   1   2     1330.69     1382.43     31.50 o 
   1   1   2      362.67      442.94     36.91 o 
   2   1   2     1980.29     2015.35     45.49 o 
   3   1   2     1093.34     1128.32     45.47 o 
   4   1   2       11.16       13.69     13.34 o 
   5   1   2     1140.67     1196.85     64.86 o 
   6   1   2      478.01      412.39     37.23 o 
   7   1   2     1143.74     1216.31     63.12 o 
   8   1   2       73.82       61.01     24.35 o 
   9   1   2        6.94        2.31     20.05 o 
  10   1   2      375.80      364.62     59.18 o 
  11   1   2        3.29       26.40     52.57 o 
  12   1   2       48.59        4.47     53.13 o 
 -10   2   2     1619.72     1761.70    196.30 o 
  -9   2   2      665.72      779.20     87.23 o 
  -8   2   2     2212.07     2388.78    118.73 o 
  -7   2   2      740.15      879.84     80.61 o 
  -6   2   2     5753.68     6144.80    172.62 o 
  -5   2   2      309.91      324.06     30.62 o 
  -4   2   2    12289.77    12507.37    177.21 o 
  -3   2   2     1105.67     1120.47     35.86 o 
  -2   2   2     3879.77     3468.80    114.09 o 
  -1   2   2      478.05      523.50     66.55 o 
   0   2   2    11927.78    11604.35    140.62 o 
   1   2   2      705.60      694.62     32.93 o 
   2   2   2    50326.00    50509.79    525.63 o 
   3   2   2     3604.83     3791.26     88.55 o 
   4   2   2    14047.74    13698.83    222.62 o 
   5   2   2       83.42       97.72     19.91 o 
   6   2   2     5082.02     5156.90    145.82 o 
   7   2   2      887.49      930.51     57.32 o 
   8   2   2     6083.63     5773.04    158.25 o 
   9   2   2       19.74        4.85     20.66 o 
  10   2   2     2761.17     2896.77    133.18 o 
  11   2   2     1448.89     1523.17    140.38 o 
  12   2   2     1289.48     1473.67    181.20 o 
 -10   3   2      238.95      353.46    100.67 o 
  -9   3   2      520.53      506.17     84.45 o 
  -8   3   2      408.74      457.05     67.14 o 
  -7   3   2      250.91      182.23     44.87 o 
  -6   3   2      331.37      447.67     58.33 o 
  -5   3   2      540.91      512.97     53.42 o 
  -4   3   2     1902.77     2019.42     55.05 o 
  -3   3   2      293.63      225.37     25.31 o 
  -2   3   2      265.92      267.59     15.71 o 
  -1   3   2      668.05      629.68     37.45 o 
   0   3   2     1532.08     1478.34     39.43 o 
   1   3   2      249.03      186.24     34.67 o 
   2   3   2     3171.60     3506.80     68.48 o 
   3   3   2     5533.92     5696.70     96.18 o 
   4   3   2        6.76        6.29     12.33 o 
   5   3   2      800.17      834.29     49.78 o 
   6   3   2      216.38      207.29     50.80 o 
   7   3   2        1.99       -5.27     13.01 o 
   8   3   2     1327.58     1268.24     65.16 o 
   9   3   2     1108.55     1303.69     77.17 o 
  10   3   2       37.69       11.60     31.17 o 
  11   3   2      418.41      513.64     75.42 o 
  12   3   2      206.81      151.16     60.68 o 
  -9   4   2      126.41      135.98     50.21 o 
  -8   4   2     2328.94     2472.86    140.38 o 
  -7   4   2      806.43      711.82    135.62 o 
  -6   4   2     3689.23     3554.46    138.46 o 
  -5   4   2       77.24      112.97     34.41 o 
  -4   4   2     5968.41     6046.10    173.31 o 
  -3   4   2      983.94     1021.07     37.53 o 
  -2   4   2     8500.85     8697.91    127.01 o 
  -1   4   2      986.93      990.99     34.79 o 
   0   4   2    10225.94     9953.44    139.34 o 
   1   4   2      310.65      336.16     37.18 o 
   2   4   2    19741.67    19791.41    292.40 o 
   3   4   2     4810.17     5119.52     93.41 o 
   4   4   2     5653.95     5258.28     97.81 o 
   5   4   2     1993.79     1991.34     59.95 o 
   6   4   2     4507.30     4367.12    115.00 o 
   7   4   2      366.66      365.05     46.83 o 
   8   4   2     5873.63     6229.53    134.77 o 
   9   4   2        9.77       40.44     36.91 o 
  10   4   2     1326.38     1200.03    103.59 o 
  11   4   2      634.86      455.79     69.70 o 
  12   4   2     1519.06     1613.18    132.00 o 
  -9   5   2      391.08      411.69     74.09 o 
  -8   5   2      193.48      195.00     52.38 o 
  -7   5   2       82.17       59.45     39.14 o 
  -6   5   2      277.43      164.46     42.50 o 
  -5   5   2      221.33      197.73     42.71 o 
  -4   5   2      414.94      161.83    152.68 o 
  -3   5   2      914.52     1014.01     57.05 o 
  -2   5   2       95.49       63.81     14.82 o 
  -1   5   2     2661.96     2949.89     73.35 o 
   0   5   2       65.28       48.48     14.52 o 
   1   5   2     4699.41     5186.79     95.41 o 
   2   5   2    10570.83    10838.99    157.97 o 
   3   5   2     4436.87     4195.06    346.69 o 
   4   5   2     5035.70     5253.05    119.44 o 
   5   5   2     1670.92     1696.71     55.54 o 
   6   5   2     1413.19     1405.11     56.10 o 
   7   5   2      459.93      483.73     62.64 o 
   8   5   2     2906.18     3053.99    160.60 o 
   9   5   2      134.57      146.57     46.98 o 
  10   5   2     1907.84     2048.46    125.97 o 
  11   5   2      355.55      311.65     62.19 o 
  12   5   2      316.84      340.88     70.55 o 
  -8   6   2     2021.90     2030.67    231.54 o 
  -7   6   2      355.29      429.27     71.87 o 
  -6   6   2     1894.76     1987.18    118.90 o 
  -5   6   2       58.65       62.41     32.07 o 
  -4   6   2      372.46      364.96     60.12 o 
  -3   6   2       40.12      100.40     30.90 o 
  -2   6   2     3269.84     3119.89     75.49 o 
  -1   6   2     3579.72     3648.70     82.27 o 
   0   6   2     8634.05     8785.02    166.43 o 
   1   6   2       58.39       28.07     16.63 o 
   2   6   2     8867.85     8852.13    144.01 o 
   3   6   2     2398.39     2360.15     66.97 o 
   4   6   2     3228.63     3046.20    104.30 o 
   5   6   2      201.78      223.87     26.40 o 
   6   6   2     8707.91     8793.07    151.60 o 
   7   6   2     1243.96     1110.98     54.23 o 
   9   6   2      115.75       81.96     36.71 o 
  10   6   2     1642.21     1641.62    124.29 o 
  11   6   2      190.39      240.00     56.18 o 
  12   6   2     5714.97     5665.67    214.97 o 
  -8   7   2      111.04      141.49     76.06 o 
  -7   7   2       88.10        1.68     46.98 o 
  -6   7   2      119.64       75.13     39.89 o 
  -5   7   2      184.45      213.00     48.84 o 
  -4   7   2     2655.03     2576.72    116.73 o 
  -3   7   2      884.37      836.20     75.08 o 
  -2   7   2     1141.95     1208.52     57.26 o 
  -1   7   2      881.02      968.44     49.18 o 
   0   7   2     1344.16     1453.63     63.93 o 
   1   7   2     1834.28     1682.20     72.46 o 
   2   7   2      462.16      498.25     38.24 o 
   3   7   2     1537.79     1601.25     58.38 o 
   4   7   2     4800.74     4876.78    106.16 o 
   5   7   2      188.91      245.78     29.15 o 
   6   7   2      757.35      751.00     64.97 o 
   7   7   2     1669.78     1614.14     60.58 o 
   8   7   2      725.21      746.65     78.07 o 
   9   7   2       21.70        9.11     23.23 o 
  10   7   2       18.96       10.37     38.03 o 
  11   7   2      392.15      321.20     63.87 o 
  12   7   2       18.86       48.71     48.66 o 
  -7   8   2      361.92      284.11     95.08 o 
  -6   8   2     2045.24     1763.93    199.10 o 
  -5   8   2        7.88       -1.02     30.73 o 
  -4   8   2     2580.61     2655.96    123.95 o 
  -3   8   2      982.71      978.73    122.76 o 
  -2   8   2     7752.35     7787.68    492.16 o 
  -1   8   2      620.55      659.42     52.78 o 
   0   8   2     4956.33     4996.70    149.70 o 
   1   8   2     1575.72     1774.77     64.43 o 
   2   8   2     9018.13     8917.16    157.43 o 
   3   8   2     2772.62     3099.09     86.14 o 
   4   8   2     7026.87     7039.75    138.10 o 
   5   8   2       12.50       16.89     13.02 o 
   6   8   2     3108.57     3246.38    103.11 o 
   7   8   2       18.37        5.31     24.12 o 
   8   8   2     4157.10     4095.70    176.45 o 
   9   8   2     1249.24     1120.82    101.76 o 
  10   8   2     1391.49     1541.34    176.17 o 
  11   8   2      611.06      669.21    141.22 o 
  12   8   2      982.03     1069.15    116.06 o 
  -6   9   2      551.30      618.55    131.43 o 
  -5   9   2      823.61      608.48    122.48 o 
  -4   9   2      307.72      203.01     77.74 o 
  -3   9   2      453.30      516.13     66.90 o 
  -2   9   2        5.60       17.83     26.09 o 
  -1   9   2        1.09        3.61     17.44 o 
   0   9   2      351.89      408.98     40.26 o 
   1   9   2       37.16       23.18     22.48 o 
   2   9   2      474.81      452.63     42.09 o 
   3   9   2     1278.39     1322.41     62.96 o 
   4   9   2      760.09      749.76     53.72 o 
   5   9   2        6.29       19.49     18.71 o 
   6   9   2       78.71       17.84     19.31 o 
   7   9   2      216.61      222.99     47.85 o 
   8   9   2      636.60      670.38     79.47 o 
   9   9   2      231.57      296.06    103.46 o 
  10   9   2        4.37       27.23     42.22 o 
  11   9   2      518.12      571.57    115.77 o 
  12   9   2       17.51       43.95     41.15 o 
  -5  10   2      114.17       73.82     65.99 o 
  -4  10   2     3049.21     3153.16    229.86 o 
  -3  10   2      111.19      178.41     70.47 o 
  -2  10   2     4092.58     4368.95    155.47 o 
  -1  10   2       69.01       82.23     32.93 o 
   0  10   2     4295.96     4111.92    111.21 o 
   1  10   2      173.99      256.00     35.57 o 
   2  10   2     5304.29     5271.21    126.38 o 
   3  10   2       14.85       18.86     19.86 o 
   4  10   2     7602.11     7851.63    160.91 o 
   5  10   2     1038.95     1037.94     68.56 o 
   7  10   2      566.67      557.03     97.31 o 
   8  10   2     3331.71     3243.30    281.31 o 
   9  10   2       55.30       49.19     34.93 o 
  10  10   2     2080.50     2067.66    147.50 o 
  11  10   2      437.87      352.76    100.39 o 
  -4  11   2      245.34      156.60     79.42 o 
  -3  11   2      500.95      347.86     97.31 o 
  -2  11   2      213.78      224.83     81.09 o 
  -1  11   2     1025.70     1054.22    147.65 o 
   0  11   2      475.93      607.19     68.92 o 
   1  11   2       13.39       14.89     31.29 o 
   2  11   2      308.65      323.82     72.15 o 
   3  11   2      595.44      667.58    120.26 o 
   4  11   2      108.33      137.90     31.56 o 
   5  11   2       81.30      100.07     50.63 o 
   6  11   2      208.10      165.22    103.46 o 
   7  11   2     1136.43      989.91    133.67 o 
   8  11   2     1133.15     1012.05    101.20 o 
   9  11   2      197.42      193.56     52.26 o 
  10  11   2      243.99      311.99     64.22 o 
  11  11   2      577.12      539.99    141.22 o 
  -3  12   2      154.46       12.30     54.81 o 
  -2  12   2     2628.09     2487.63    243.28 o 
  -1  12   2      442.62      437.91    107.94 o 
   0  12   2     2372.17     2824.86    204.69 o 
   1  12   2     1065.89     1104.73    120.52 o 
   2  12   2     3455.12     3315.38    144.60 o 
   3  12   2      282.51      239.56     52.57 o 
   4  12   2     1157.71     1382.20    103.95 o 
   5  12   2      252.89      311.77     43.45 o 
   6  12   2     3339.43     3364.87    144.29 o 
   7  12   2       60.07       16.55     27.41 o 
   8  12   2     3904.17     3743.09    166.61 o 
   9  12   2      397.45      429.90     72.34 o 
  10  12   2     2041.64     2140.74    157.10 o 
  -2  13   2       56.48       65.99     63.20 o 
  -1  13   2      285.63      149.32     81.09 o 
   0  13   2       20.06       44.18     57.05 o 
   1  13   2      426.58      478.17    109.62 o 
   2  13   2      138.10      114.13     42.36 o 
   3  13   2     1626.21     1868.07    158.55 o 
   4  13   2       30.59       18.53     27.14 o 
   5  13   2      105.27      100.56     40.14 o 
   6  13   2      503.61      513.41     73.00 o 
   7  13   2      908.58     1018.25    102.76 o 
   8  13   2       17.11        1.13     35.75 o 
   9  13   2     1160.34     1178.84    132.27 o 
  10  13   2      170.68      107.58     65.99 o 
   0  14   2     1695.73     2057.55    233.77 o 
   1  14   2      355.10      215.32     85.57 o 
   2  14   2     2556.79     2643.66    201.34 o 
   3  14   2       29.04       96.06     54.25 o 
   4  14   2     1157.15     1184.30     85.44 o 
   5  14   2      220.86      183.95     52.15 o 
   6  14   2     2018.68     2083.60    145.38 o 
   7  14   2      243.29      230.20     91.72 o 
   8  14   2     1906.53     2035.18    208.61 o 
   9  14   2       11.96       59.42     45.46 o 
   2  15   2      670.84      567.66    127.51 o 
   3  15   2     1116.58     1191.24    172.25 o 
   4  15   2      748.68      654.34    123.04 o 
   5  15   2       20.57       22.37     54.25 o 
   6  15   2      443.35      441.63     77.89 o 
   7  15   2      102.75      123.60     68.23 o 
  -4 -15   3      253.64      184.00     79.42 o 
  -3 -15   3     1692.38     1263.39    173.37 o 
  -2 -15   3       31.73        1.12     54.81 o 
  -7 -14   3      123.18       82.77     69.35 o 
  -6 -14   3      281.61      155.48     78.30 o 
  -5 -14   3      415.09      327.17    100.67 o 
  -4 -14   3       24.26      -18.46     44.18 o 
  -3 -14   3      141.19       55.37     59.28 o 
  -2 -14   3      109.67      177.29     73.82 o 
  -1 -14   3        2.75      -32.16     32.16 o 
   0 -14   3      380.40      376.84    107.94 o 
   1 -14   3       89.45       48.41     89.20 o 
  -8 -13   3      223.61      235.72     60.82 o 
  -7 -13   3     3641.13     3480.88    159.69 o 
  -6 -13   3      381.99      262.30     87.81 o 
  -5 -13   3     2404.50     2102.85    209.73 o 
  -4 -13   3      195.57       -8.95     27.96 o 
  -3 -13   3     2265.41     2580.46    193.51 o 
  -2 -13   3     1197.52     1012.38     96.19 o 
  -1 -13   3     2765.24     2897.09    140.31 o 
   0 -13   3     1105.59     1113.48    288.30 o 
   1 -13   3     4349.84     4318.65    177.19 o 
   2 -13   3      147.06      210.84     85.57 o 
   3 -13   3      557.02      699.64    142.05 o 
  -9 -12   3      142.05      210.34    125.56 o 
  -8 -12   3      382.28      459.37     84.73 o 
  -7 -12   3       31.20       46.19     39.87 o 
  -6 -12   3       77.89       38.22     35.43 o 
  -5 -12   3      158.13      117.30     44.46 o 
  -4 -12   3      187.47      202.46     73.82 o 
  -3 -12   3       47.64       83.33     53.13 o 
  -2 -12   3      158.11      227.63     49.21 o 
  -1 -12   3      175.43      200.01     48.99 o 
   0 -12   3      739.71      886.09     91.71 o 
   1 -12   3      476.41      530.89     73.34 o 
   2 -12   3      598.07      582.60    104.58 o 
   3 -12   3        7.89       42.50     57.05 o 
   4 -12   3      120.17      157.71     80.53 o 
 -10 -11   3      342.14      225.50     62.87 o 
  -9 -11   3     1960.66     2028.28    149.87 o 
  -8 -11   3      664.06      729.10     88.97 o 
  -7 -11   3     2140.35     2217.50    130.30 o 
  -6 -11   3       41.90      -14.68     30.22 o 
  -5 -11   3     3237.03     3156.82    235.17 o 
  -4 -11   3      372.45      324.42     51.04 o 
  -2 -11   3      236.84      186.04     43.40 o 
  -1 -11   3     1602.61     1783.15    108.81 o 
   0 -11   3      163.16       93.00     39.10 o 
   1 -11   3     2418.13     2514.85    139.82 o 
   2 -11   3      219.20      204.62     75.78 o 
   3 -11   3     2873.80     3058.28    144.60 o 
   4 -11   3      117.99       58.16     58.16 o 
   5 -11   3     1283.96     1223.68    178.97 o 
 -10 -10   3      169.34      269.01     92.84 o 
  -9 -10   3      482.39      562.61     81.28 o 
  -8 -10   3       90.31       90.39     44.06 o 
  -7 -10   3      719.24      719.67     85.02 o 
  -6 -10   3      839.42      830.13     82.63 o 
  -5 -10   3     1345.85     1226.18    125.84 o 
  -4 -10   3     3401.18     3141.50    122.27 o 
  -3 -10   3      795.02      740.61     53.28 o 
  -2 -10   3     2196.82     2152.66     74.26 o 
  -1 -10   3      135.26      135.69     37.64 o 
   0 -10   3      619.37      689.82     74.23 o 
   1 -10   3      238.69      343.54     56.94 o 
   2 -10   3     1214.65     1167.17    104.02 o 
   3 -10   3      126.08      130.33     41.78 o 
   4 -10   3      750.68      797.09     87.63 o 
   5 -10   3      110.01       94.52     63.76 o 
   6 -10   3      276.81      180.64     79.42 o 
 -10  -9   3      293.54      104.61    113.81 o 
  -9  -9   3     1611.13     1621.26    234.33 o 
  -8  -9   3      311.98      268.25     55.58 o 
  -7  -9   3     1943.46     2058.97    135.34 o 
  -6  -9   3      627.69      681.84     88.92 o 
  -5  -9   3     2153.10     2127.18    103.79 o 
  -4  -9   3      335.16      371.13     68.79 o 
  -3  -9   3     8314.89     8228.21    151.69 o 
  -2  -9   3      741.70      784.33     62.36 o 
  -1  -9   3     4515.63     4473.49    157.37 o 
   0  -9   3      341.58      371.33     52.78 o 
   1  -9   3     4446.63     4540.47    152.10 o 
   2  -9   3      388.14      406.44     58.85 o 
   3  -9   3     2117.93     2084.69    109.79 o 
   4  -9   3        1.85      -19.39     25.79 o 
   5  -9   3     2592.09     2706.30    204.13 o 
   6  -9   3      349.24      259.50     82.21 o 
   7  -9   3     1972.30     2125.78    234.33 o 
 -11  -8   3      170.00      188.86     58.28 o 
 -10  -8   3      231.08      217.76     56.12 o 
  -9  -8   3      371.41      336.12     92.28 o 
  -8  -8   3      749.42      702.07     83.23 o 
  -7  -8   3      165.63      105.77     39.23 o 
  -6  -8   3        0.90       17.08     25.48 o 
  -5  -8   3      911.08      845.10    140.66 o 
  -4  -8   3      914.75     1013.55     78.11 o 
  -3  -8   3        9.88        0.57     14.22 o 
  -2  -8   3      177.06      154.27     37.55 o 
  -1  -8   3       41.32       29.90     14.89 o 
   0  -8   3     2530.88     2421.12    101.80 o 
   1  -8   3      854.52      881.39     76.79 o 
   2  -8   3       26.29       37.22     28.27 o 
   3  -8   3     1247.43     1222.88     94.82 o 
   4  -8   3       92.84       50.40     68.79 o 
   5  -8   3       19.47        1.70     46.98 o 
   6  -8   3      504.43      560.39    118.56 o 
   7  -8   3      200.97      274.60     88.36 o 
   8  -8   3      189.06      163.31     72.15 o 
 -11  -7   3      903.73     1025.39    108.93 o 
 -10  -7   3       15.65        4.16     33.55 o 
  -9  -7   3     2975.39     3474.73    222.59 o 
  -8  -7   3       66.76       25.70     33.56 o 
  -7  -7   3     2415.45     2710.06    174.21 o 
  -6  -7   3      852.03      798.15     77.11 o 
  -5  -7   3     7474.39     7577.59    194.91 o 
  -4  -7   3      129.97      123.28     18.91 o 
  -3  -7   3     5138.56     5141.04    102.98 o 
  -2  -7   3     2168.41     2159.14     63.87 o 
  -1  -7   3     3858.22     3701.14     94.97 o 
   0  -7   3      778.71      783.10     36.48 o 
   1  -7   3     6172.29     6611.63    193.23 o 
   2  -7   3      561.25      599.94     60.83 o 
   3  -7   3     2501.15     2613.96    110.11 o 
   4  -7   3      495.93      629.90     68.40 o 
   5  -7   3     1970.29     1960.82    170.86 o 
   6  -7   3      232.52      214.15     58.72 o 
   7  -7   3     2276.22     2229.80    221.47 o 
   8  -7   3      680.85      446.30    108.50 o 
 -11  -6   3      277.35      271.51     61.90 o 
 -10  -6   3      129.17       44.84     88.64 o 
  -9  -6   3      724.21      628.82     77.11 o 
  -8  -6   3      399.11      397.96    123.88 o 
  -7  -6   3      153.32      199.10     63.76 o 
  -6  -6   3      969.03     1013.11    215.32 o 
  -5  -6   3      210.47      159.60     35.75 o 
  -4  -6   3     3623.66     3689.01    211.96 o 
  -3  -6   3        4.55       25.36     13.37 o 
  -2  -6   3      235.18      266.52     26.19 o 
  -1  -6   3     1941.02     1996.51     56.68 o 
   0  -6   3     1538.29     1478.65     43.93 o 
   1  -6   3     3689.51     3796.68    118.54 o 
   2  -6   3     1154.46     1148.87     79.53 o 
   3  -6   3      179.87      185.11     19.63 o 
   4  -6   3       84.56       57.73     48.38 o 
   5  -6   3     1203.78     1091.09    187.08 o 
   6  -6   3      493.42      511.51     88.08 o 
   7  -6   3      345.31      304.10     54.11 o 
   8  -6   3      314.17      149.88     69.35 o 
   9  -6   3       13.22       38.03     60.96 o 
 -11  -5   3     1842.97     1714.72    201.90 o 
 -10  -5   3      212.15      158.93     48.41 o 
  -9  -5   3     1697.23     1821.45    125.97 o 
  -8  -5   3       38.25      -18.46     35.79 o 
  -7  -5   3     2054.06     1970.09    101.09 o 
  -5  -5   3     8650.23     8074.10    192.39 o 
  -4  -5   3       67.36       62.56     25.49 o 
  -3  -5   3     1253.11     1043.96     38.04 o 
  -2  -5   3     1631.62     1757.75     66.69 o 
  -1  -5   3     5939.02     5691.10     98.16 o 
   0  -5   3      390.71      367.52     26.07 o 
   1  -5   3     6689.10     6530.62    153.40 o 
   2  -5   3      168.83      124.29     29.36 o 
   3  -5   3     5245.52     4985.74     90.01 o 
   4  -5   3     2012.14     2017.03     68.87 o 
   5  -5   3     4252.66     4164.17     99.69 o 
   6  -5   3      914.32      827.26     77.23 o 
   8  -5   3      320.15      280.75     80.53 o 
   9  -5   3     2611.97     2605.07    204.69 o 
  10  -5   3      201.16      248.32     92.84 o 
 -11  -4   3       49.55        5.03     58.16 o 
 -10  -4   3      305.58      306.48     92.84 o 
  -9  -4   3      299.23      303.62     76.62 o 
  -8  -4   3       60.18       41.16     29.92 o 
  -7  -4   3       73.50       54.88     31.32 o 
  -6  -4   3      507.42      498.73     57.65 o 
  -5  -4   3     1281.82     1233.75    100.11 o 
  -4  -4   3      362.07      368.96     42.91 o 
  -3  -4   3       72.91       65.25     12.57 o 
  -2  -4   3     1220.45     1146.76     44.89 o 
  -1  -4   3     3192.40     3266.56     67.10 o 
   0  -4   3        7.68        5.71     10.57 o 
   1  -4   3      881.02      874.10     60.96 o 
   2  -4   3       59.58       25.33     44.46 o 
   3  -4   3     1459.16     1382.51     54.18 o 
   4  -4   3     1546.41     1676.57     59.16 o 
   5  -4   3      196.54      166.03     25.85 o 
   6  -4   3     1497.55     1510.10     95.36 o 
   7  -4   3       75.31       60.41     36.38 o 
   8  -4   3      837.73     1022.71     93.78 o 
   9  -4   3      239.96      205.25     76.06 o 
  10  -4   3      146.07      230.42     81.65 o 
 -11  -3   3     1155.15     1115.74    161.63 o 
 -10  -3   3      361.82      275.72     86.13 o 
  -9  -3   3     2111.43     2088.25    187.08 o 
  -8  -3   3     2529.44     2418.98    111.55 o 
  -7  -3   3     4136.82     4100.83    200.50 o 
  -6  -3   3       28.11       29.44     15.48 o 
  -5  -3   3    14404.90    14836.03    202.60 o 
  -4  -3   3      687.58      648.48     70.75 o 
  -3  -3   3    25028.61    25451.50    293.93 o 
  -2  -3   3     3900.71     3941.39    121.49 o 
  -1  -3   3    30677.82    30642.78    338.94 o 
   0  -3   3     4752.79     4819.44    126.47 o 
   2  -3   3     1017.75     1142.47     57.54 o 
   3  -3   3    31922.65    33095.54    376.75 o 
   4  -3   3      391.73      491.23     47.63 o 
   5  -3   3    12303.38    12522.89    225.90 o 
   6  -3   3      428.78      503.99     43.81 o 
   7  -3   3     3951.29     4001.60    132.75 o 
   8  -3   3       14.97        2.28     21.40 o 
   9  -3   3     1512.55     1770.55    121.49 o 
  10  -3   3      205.99      181.20     69.91 o 
  11  -3   3      779.70      921.11    148.21 o 
 -11  -2   3       44.45       93.96     66.55 o 
 -10  -2   3      290.25      382.54    102.35 o 
  -9  -2   3       26.44       45.86     51.45 o 
  -8  -2   3      609.95      638.90     68.25 o 
  -7  -2   3      295.98      339.43     35.77 o 
  -6  -2   3      503.25      482.98     43.84 o 
  -5  -2   3      561.03      575.97     38.20 o 
  -4  -2   3      170.56      147.76     19.65 o 
  -3  -2   3      616.41      665.48     79.42 o 
  -2  -2   3     4810.77     4905.29     82.17 o 
  -1  -2   3     7629.20     7858.03    111.37 o 
   0  -2   3     1906.94     2118.79     71.38 o 
   1  -2   3     1257.29     1278.88     40.38 o 
   2  -2   3     2607.17     2543.22     57.92 o 
   3  -2   3     1195.25     1122.83     39.62 o 
   4  -2   3     4478.03     4223.01    254.42 o 
   5  -2   3     1754.11     1758.82     61.96 o 
   6  -2   3      993.14     1072.34     57.70 o 
   7  -2   3      197.31      207.40     48.23 o 
   8  -2   3     1362.10     1326.59     78.55 o 
   9  -2   3      460.51      387.51     48.20 o 
  10  -2   3       56.64       55.51     37.11 o 
  11  -2   3       94.73       89.48     64.32 o 
 -11  -1   3     1132.58     1010.04    156.04 o 
 -10  -1   3      169.87       65.99     60.96 o 
  -9  -1   3     3181.46     3520.04    220.35 o 
  -8  -1   3      644.04      529.63    100.67 o 
  -7  -1   3     4018.10     4049.57    103.21 o 
  -6  -1   3      566.36      532.67     41.48 o 
  -5  -1   3     6086.03     6143.37    115.67 o 
  -4  -1   3     1690.31     1726.75     54.11 o 
  -3  -1   3     4854.33     4590.20     84.15 o 
  -2  -1   3       32.17        0.58      9.35 o 
  -1  -1   3     6998.88     6593.26     96.94 o 
   0  -1   3       15.30       -8.79     10.34 o 
   1  -1   3    13376.35    13208.31    207.90 o 
   2  -1   3     2447.05     2406.50     52.28 o 
   3  -1   3     4265.09     4050.45     78.44 o 
   4  -1   3     5001.50     5126.50     99.50 o 
   5  -1   3     1485.66     1243.55     51.70 o 
   6  -1   3      574.89      654.90     50.75 o 
   7  -1   3     5047.63     4999.03    121.49 o 
   8  -1   3       32.87       46.71     29.46 o 
   9  -1   3     2524.97     2556.95    144.07 o 
  10  -1   3      726.64      775.09     72.52 o 
  11  -1   3     1174.04     1211.14    109.86 o 
 -10   0   3      186.07       67.67     60.96 o 
  -9   0   3     1054.59      727.61    121.36 o 
  -8   0   3      217.51      308.85     68.51 o 
  -7   0   3      106.33      134.46     35.59 o 
  -6   0   3      797.89      850.29     51.97 o 
  -5   0   3      546.52      530.10     52.35 o 
  -4   0   3      768.63      825.31     38.65 o 
  -3   0   3     7726.38     7971.14    121.32 o 
  -2   0   3     2508.78     2376.53     53.71 o 
  -1   0   3      675.60      646.05     27.94 o 
   0   0   3     5049.20     5133.75     97.63 o 
   1   0   3     3030.80     2879.22     55.47 o 
   2   0   3     3442.29     3298.32     76.57 o 
   3   0   3       86.72       35.60     18.89 o 
   4   0   3        3.17       18.50     13.65 o 
   5   0   3       55.39       47.09     18.16 o 
   6   0   3      528.80      506.53     42.29 o 
   7   0   3      813.08      750.49     82.66 o 
   8   0   3      555.44      655.04     55.22 o 
   9   0   3       88.40      153.40     49.73 o 
  10   0   3       11.73       21.22     26.60 o 
  11   0   3       90.76       83.97     36.55 o 
  12   0   3        2.53       -3.91     54.25 o 
 -10   1   3      154.15       64.32     63.76 o 
  -9   1   3     2328.32     2338.30    184.56 o 
  -8   1   3      276.00      300.16     53.14 o 
  -7   1   3     2335.54     2262.86    108.50 o 
  -6   1   3      845.27      927.42     77.10 o 
  -5   1   3     6509.02     6592.17    120.79 o 
  -4   1   3     1405.02     1373.82     46.11 o 
  -3   1   3    10252.50     9947.99    139.83 o 
  -2   1   3      980.59     1072.21     32.19 o 
  -1   1   3     2644.09     2534.46     63.18 o 
   0   1   3    11923.90    11724.17    175.94 o 
   1   1   3    20329.73    19940.10    229.64 o 
   2   1   3       60.58       56.90     19.15 o 
   3   1   3     4740.11     4466.62     84.00 o 
   4   1   3     2578.70     2491.38    118.29 o 
   5   1   3     8341.26     8150.72    140.73 o 
   6   1   3      320.77      290.17     37.99 o 
   7   1   3     8622.99     8709.98    163.58 o 
   8   1   3      890.81      899.73     62.92 o 
   9   1   3     3841.41     3688.51    113.15 o 
  10   1   3      127.69       98.94     48.13 o 
  11   1   3     2228.49     2399.52    136.74 o 
  12   1   3       70.51       -1.68     54.81 o 
 -10   2   3      692.49      865.75    148.21 o 
  -9   2   3      586.54      478.08     87.53 o 
  -8   2   3       97.02      118.29     42.84 o 
  -7   2   3     1566.88     1648.67    104.71 o 
  -6   2   3      283.69      251.03     67.11 o 
  -5   2   3       67.93       84.67     19.20 o 
  -4   2   3     2791.61     2790.63     63.28 o 
  -3   2   3     4856.52     4915.72    130.17 o 
  -2   2   3      954.76      929.80     52.53 o 
  -1   2   3      117.06      116.11     24.32 o 
   0   2   3      517.38      452.72     24.83 o 
   1   2   3     4880.87     4871.90     81.82 o 
   2   2   3     3130.85     1928.36     86.69 o 
   3   2   3       81.96       71.76     26.54 o 
   4   2   3     3752.69     3826.84     82.55 o 
   5   2   3       17.44       -9.40      9.40 o 
   6   2   3       55.12       66.51     19.25 o 
   7   2   3      269.97      307.50     35.72 o 
   8   2   3     1638.46     1560.82     69.72 o 
   9   2   3       16.45       26.42     22.68 o 
  10   2   3      156.86      154.14     36.08 o 
  11   2   3      456.62      379.32     68.64 o 
  12   2   3      197.96      166.43     53.45 o 
  -9   3   3     2191.81     2240.72    241.04 o 
  -8   3   3      168.93      156.89     47.55 o 
  -7   3   3     3245.77     3328.98    141.12 o 
  -6   3   3     1130.14     1284.87     97.66 o 
  -5   3   3     4191.27     4437.93    147.11 o 
  -4   3   3     1034.70     1097.58     79.25 o 
  -3   3   3     8466.80     8099.98    263.97 o 
  -2   3   3      304.27      253.66     35.79 o 
  -1   3   3    10133.90    10231.50    195.18 o 
   0   3   3      716.51      706.81     55.47 o 
   1   3   3    10550.86     9790.84    137.08 o 
   2   3   3      860.62      772.22     34.74 o 
   3   3   3    33179.12    33879.78    383.93 o 
   4   3   3     2924.08     3046.96     73.96 o 
   5   3   3     4222.41     3971.01     90.26 o 
   6   3   3     1775.30     1783.67     74.69 o 
   7   3   3     7869.77     8087.31    154.67 o 
   8   3   3      671.50      758.92     56.98 o 
   9   3   3     3556.23     3939.05    114.75 o 
  10   3   3       17.68        6.39     28.86 o 
  11   3   3     1667.15     1727.05    176.73 o 
  12   3   3      254.65      125.20     51.12 o 
  -9   4   3        0.49       10.90     37.69 o 
  -8   4   3      264.78      280.23     60.08 o 
  -7   4   3        4.01       29.21     31.52 o 
  -6   4   3     1183.60     1151.26     96.69 o 
  -5   4   3      271.05      236.52     45.21 o 
  -4   4   3      100.68       70.47     41.95 o 
  -3   4   3      215.67      201.86     36.78 o 
  -2   4   3      335.39      437.91    109.34 o 
  -1   4   3      151.16      192.80     16.65 o 
   0   4   3      759.93      731.93     84.20 o 
   1   4   3      185.09       26.59     29.73 o 
   2   4   3     1740.10     1783.98     52.44 o 
   3   4   3     1729.62     1720.24     54.67 o 
   4   4   3     5305.58     5677.65    130.27 o 
   5   4   3     1242.54     1219.12     50.42 o 
   6   4   3      871.71      909.00     50.02 o 
   7   4   3     1992.82     1871.11     81.03 o 
   8   4   3      581.49      534.55     47.91 o 
   9   4   3     1378.52     1523.80     77.75 o 
  10   4   3      188.04      213.93     50.10 o 
  11   4   3     1097.13     1184.28    109.94 o 
  12   4   3      737.53      789.64     95.58 o 
  -8   5   3      329.53      212.04     57.33 o 
  -7   5   3     3153.43     3376.37    184.00 o 
  -6   5   3      178.35      214.72     49.26 o 
  -5   5   3     1916.38     2080.56    108.39 o 
  -4   5   3       62.06       18.51     26.06 o 
  -3   5   3     3671.52     3634.62    126.01 o 
  -2   5   3     1791.30     1797.06     83.42 o 
  -1   5   3     8460.93     8234.31    127.70 o 
   0   5   3      780.42      763.08     45.03 o 
   2   5   3      337.34      436.84     33.32 o 
   3   5   3    18467.90    18945.28    247.43 o 
   4   5   3     3690.27     3602.15     85.09 o 
   5   5   3    15025.84    15705.96    224.03 o 
   6   5   3     2233.95     2183.70     70.08 o 
   7   5   3     7431.59     7357.76    145.23 o 
   8   5   3      454.98      516.87     54.65 o 
   9   5   3     3857.26     3742.50    368.28 o 
  10   5   3      179.58      208.96     52.71 o 
  11   5   3     1999.31     1680.57    128.91 o 
  12   5   3      961.35      876.31    101.53 o 
  -8   6   3      426.86      464.41     77.77 o 
  -7   6   3      116.52      140.66     46.88 o 
  -6   6   3       45.49       28.55     53.13 o 
  -5   6   3       77.86      106.44     40.92 o 
  -4   6   3      509.76      525.71     87.25 o 
  -3   6   3     1504.39     1505.85    140.66 o 
  -2   6   3      282.53      290.05     27.86 o 
  -1   6   3      572.12      565.35     36.44 o 
   0   6   3     2084.51     2071.85     69.28 o 
   1   6   3     1034.17     1081.94     45.95 o 
   2   6   3      208.09      232.04     55.48 o 
   3   6   3     1362.70     1331.03     63.71 o 
   4   6   3     1577.46     1427.43    135.60 o 
   5   6   3      813.65      801.36     46.81 o 
   6   6   3     2431.71     2501.68     76.63 o 
   7   6   3      284.02      314.20     34.76 o 
   8   6   3      655.67      683.68     52.01 o 
   9   6   3     1401.00     1439.00    158.83 o 
  10   6   3       55.32       35.40     33.40 o 
  11   6   3      119.78       86.60     43.93 o 
  12   6   3      325.45      260.26    157.43 o 
  -7   7   3     1031.88      983.52    104.20 o 
  -6   7   3      355.59      296.03     90.32 o 
  -4   7   3      284.77      283.74     53.89 o 
  -3   7   3     5719.10     6098.82    240.49 o 
  -2   7   3      758.31      826.63     74.49 o 
  -1   7   3     5984.18     6283.21    150.89 o 
   0   7   3      972.63      969.67     50.05 o 
   1   7   3     9562.68     9612.78    232.65 o 
   2   7   3     3070.99     3379.66     86.69 o 
   3   7   3    10617.11    10943.95    192.50 o 
   4   7   3     4451.74     4700.99    290.26 o 
   5   7   3     2490.29     2360.27     89.63 o 
   6   7   3       21.25       27.45     17.59 o 
   7   7   3     4005.40     3965.11    149.11 o 
   8   7   3      270.93      300.00     53.40 o 
   9   7   3     2659.62     2618.34    127.43 o 
  10   7   3      167.04       79.85     88.36 o 
  11   7   3      246.97      316.24     96.19 o 
  12   7   3      271.30      179.89     69.07 o 
  -7   8   3       41.54       82.21     69.91 o 
  -6   8   3      230.19       17.34     42.50 o 
  -5   8   3      301.36      334.80     62.65 o 
  -4   8   3     1032.45     1137.25    101.04 o 
  -3   8   3     2250.39     2074.93    140.94 o 
  -2   8   3      487.40      566.18     65.97 o 
  -1   8   3      688.11      619.41     47.38 o 
   0   8   3       91.62       92.02     20.99 o 
   1   8   3        8.69        5.29     18.12 o 
   2   8   3     1859.50     1898.00     67.39 o 
   3   8   3     1525.90     1644.78     64.12 o 
   4   8   3     1523.14     1546.96     63.71 o 
   5   8   3     1428.63     1439.03     65.34 o 
   6   8   3       29.59       12.84     14.23 o 
   7   8   3      462.42      500.52     45.30 o 
   8   8   3        6.20       39.25     33.27 o 
   9   8   3      211.73      201.09    115.77 o 
  10   8   3      232.27      253.38     74.38 o 
  11   8   3       40.05       35.74     30.64 o 
  12   8   3       75.94       99.17     97.59 o 
  -6   9   3      114.77      -16.78     48.10 o 
  -5   9   3     1967.45     1383.07    178.97 o 
  -4   9   3      373.37      375.85     64.11 o 
  -3   9   3     1494.94     1506.56    156.60 o 
  -2   9   3       12.70       32.52     31.17 o 
  -1   9   3     3378.60     3627.42    135.52 o 
   0   9   3     1365.31     1386.91     71.31 o 
   1   9   3     4194.91     4192.42    107.53 o 
   2   9   3      346.29      346.48     56.88 o 
   3   9   3     6763.74     6747.40    141.83 o 
   4   9   3      838.48      941.30     61.10 o 
   5   9   3     3440.32     3333.27    116.97 o 
   6   9   3      111.29       90.43     39.19 o 
   7   9   3     1405.31     1351.19    147.65 o 
   8   9   3       36.41       63.29     35.72 o 
   9   9   3     4296.76     4391.79    173.35 o 
  10   9   3      306.48      337.37     66.93 o 
  11   9   3     1753.79     1621.46    133.54 o 
  12   9   3        1.68      -13.54     32.58 o 
  -5  10   3      181.34      423.37    113.53 o 
  -4  10   3      146.37      171.70     79.42 o 
  -3  10   3     1024.85     1234.86    162.75 o 
  -2  10   3     1288.98     1327.65    105.95 o 
  -1  10   3      602.68      653.23     92.28 o 
   0  10   3      429.69      250.49    106.82 o 
   1  10   3     1705.34     1805.13     77.07 o 
   2  10   3      195.17      240.40     42.76 o 
   3  10   3     1072.37     1125.32    102.84 o 
   4  10   3      862.51      989.13    106.07 o 
   5  10   3       30.58       18.10     22.76 o 
   6  10   3      515.03      490.22     49.14 o 
   7  10   3     1103.33     1124.78     98.98 o 
   8  10   3      666.15      501.66    100.67 o 
   9  10   3      828.09      855.83     94.22 o 
  10  10   3      105.01       38.81     36.15 o 
  11  10   3       95.61       71.87     45.51 o 
  12  10   3      330.00      270.48    126.39 o 
  -4  11   3      855.79      956.35    161.63 o 
  -3  11   3      998.37      668.33    130.31 o 
  -2  11   3       49.45       15.10     46.98 o 
  -1  11   3     3701.57     3986.02    154.10 o 
   0  11   3      555.01      545.85     91.16 o 
   1  11   3     2389.56     2622.10     93.35 o 
   2  11   3       56.61       50.71     24.11 o 
   3  11   3     2247.61     2462.70    115.00 o 
   4  11   3      338.09      348.66     43.72 o 
   5  11   3     1928.65     2021.64     84.40 o 
   6  11   3      186.72      205.46     42.96 o 
   7  11   3     4789.28     5053.06    182.39 o 
   8  11   3       82.72       77.08     53.69 o 
  10  11   3       34.18       41.39     38.75 o 
  11  11   3     1547.35     1471.87    133.07 o 
  -3  12   3       64.19       50.33     59.84 o 
  -2  12   3       11.85       20.69     52.57 o 
  -1  12   3      142.53       86.69     59.28 o 
   0  12   3       15.73        2.80     43.06 o 
   1  12   3       88.96       75.50     50.33 o 
   2  12   3      689.32      685.27     71.62 o 
   3  12   3       19.69      -19.57     26.89 o 
   4  12   3      441.95      544.20     58.13 o 
   5  12   3      197.82      219.81     40.42 o 
   6  12   3      399.04      598.42    110.18 o 
   7  12   3        6.52       -8.87     29.36 o 
   8  12   3     2049.28     1804.84    136.87 o 
   9  12   3      112.36      123.35     47.70 o 
  10  12   3      330.61      332.76     96.19 o 
  11  12   3      622.01      573.48    107.38 o 
  -2  13   3       86.08       86.13     72.15 o 
  -1  13   3     2160.83     2268.95    233.77 o 
   0  13   3      483.52      478.73    114.65 o 
   1  13   3     3496.39     3853.92    243.28 o 
   2  13   3      118.90      112.08     43.90 o 
   3  13   3     2024.51     2078.80    167.22 o 
   4  13   3       12.08       -3.84     25.03 o 
   5  13   3     2917.23     2987.71    110.42 o 
   6  13   3      320.64      404.91     92.84 o 
   7  13   3     1910.70     2156.34    183.16 o 
   8  13   3      943.76      988.50    104.55 o 
   9  13   3     1374.74     1537.48    132.70 o 
  10  13   3      103.96      141.08     50.80 o 
   0  14   3      831.97      789.69    148.77 o 
   1  14   3      247.71      336.12     98.99 o 
   2  14   3      317.54      414.42    104.58 o 
   3  14   3      326.57      369.52     77.74 o 
   4  14   3      831.93      883.48     75.27 o 
   5  14   3      992.74      946.10    227.06 o 
   6  14   3      235.66      214.20     77.74 o 
   7  14   3      678.53      630.97    159.95 o 
   8  14   3      158.47      181.06     94.80 o 
   9  14   3      307.54      200.31     59.96 o 
   2  15   3      209.39      130.87     79.98 o 
   3  15   3     2209.52     2741.53    211.40 o 
   4  15   3      235.77      176.73     79.42 o 
   5  15   3     2825.37     2900.93    205.81 o 
   6  15   3      269.76      438.47    105.70 o 
   7  15   3     1378.67     1506.76    132.91 o 
  -6 -14   4     2124.12     2112.36    229.30 o 
  -5 -14   4      115.72      178.41     73.82 o 
  -4 -14   4     1738.85     1715.28    194.63 o 
  -3 -14   4      109.91       88.92     65.43 o 
  -2 -14   4     3295.25     2999.36    215.88 o 
  -1 -14   4     1014.99      981.52    149.32 o 
   0 -14   4     1587.91     1635.41    133.21 o 
   1 -14   4       10.12       36.15     45.46 o 
  -8 -13   4      202.70      237.63     63.62 o 
  -7 -13   4      126.98       96.75     72.15 o 
  -6 -13   4       57.53       64.88     59.28 o 
  -5 -13   4       19.60       33.00     55.93 o 
  -4 -13   4      820.69      619.67    119.68 o 
  -3 -13   4        9.44       66.55     47.54 o 
  -2 -13   4       93.32       55.37     57.05 o 
  -1 -13   4       95.56       79.94     40.07 o 
   0 -13   4      526.55      527.73    192.95 o 
   1 -13   4      558.40      595.90    131.71 o 
   2 -13   4      202.00      250.18    108.78 o 
  -9 -12   4       14.00      -30.51     35.74 o 
  -8 -12   4     1473.70     1518.07    130.27 o 
  -7 -12   4      634.21      634.74    143.17 o 
  -6 -12   4     1147.48     1172.17    104.48 o 
  -5 -12   4        1.21      -35.23     35.23 o 
  -4 -12   4     3942.23     4020.02    239.37 o 
  -3 -12   4       40.39       36.35     48.66 o 
  -2 -12   4     1340.49     1475.09    111.17 o 
  -1 -12   4       16.08        3.97     39.15 o 
   0 -12   4     1792.61     1844.43    235.45 o 
   1 -12   4      163.48      182.70     78.02 o 
   2 -12   4     2794.54     2623.10    139.65 o 
   3 -12   4      260.01      186.21    119.96 o 
   4 -12   4      498.91      347.31    102.91 o 
  -9 -11   4       90.65      140.27     60.12 o 
  -8 -11   4      324.50      361.21     68.11 o 
  -7 -11   4        3.92       10.27     31.22 o 
  -6 -11   4      258.82      278.35     54.86 o 
  -5 -11   4     1401.86     1310.34    100.23 o 
  -4 -11   4     1186.15     1226.43    159.11 o 
  -3 -11   4     2126.51     2140.32    166.10 o 
  -2 -11   4      591.69      672.80     96.75 o 
  -1 -11   4     1859.76     1816.77    108.66 o 
   0 -11   4     1111.17     1094.75    199.38 o 
   1 -11   4     1657.90     1669.08    122.13 o 
   2 -11   4        0.64        9.76     49.22 o 
   3 -11   4      927.88      818.14     90.56 o 
   4 -11   4      196.07      168.01     57.33 o 
   5 -11   4      855.29      811.50    147.65 o 
 -10 -10   4     1862.06     1771.60    277.12 o 
  -9 -10   4        0.56       -7.53     36.89 o 
  -8 -10   4     1396.61     1434.20    137.02 o 
  -7 -10   4      764.44      661.48     80.87 o 
  -6 -10   4     2696.40     2531.89    124.36 o 
  -5 -10   4      529.74      499.45     62.97 o 
  -4 -10   4     3426.49     3328.44    376.67 o 
  -3 -10   4      718.45      759.82     68.53 o 
  -2 -10   4     3291.43     3405.67    133.11 o 
  -1 -10   4      357.45      389.10     57.91 o 
   0 -10   4     3129.35     2982.73    127.64 o 
   1 -10   4      259.95      267.74     51.98 o 
   2 -10   4     2850.52     2829.44    132.27 o 
   3 -10   4      887.37      935.26     92.43 o 
   4 -10   4     2410.02     2555.03    133.09 o 
   5 -10   4      173.47      -34.67     44.18 o 
   6 -10   4     1696.29     1525.68    195.18 o 
 -10  -9   4        1.99      -15.10     44.74 o 
  -9  -9   4      534.42      511.17     77.04 o 
  -8  -9   4      446.14      338.03     65.15 o 
  -7  -9   4      362.66      387.98     63.08 o 
  -6  -9   4      427.19      465.34    151.84 o 
  -5  -9   4      371.04      343.01     65.71 o 
  -4  -9   4      136.26      220.67     67.39 o 
  -3  -9   4      336.52      306.32     35.09 o 
  -2  -9   4        0.64       -0.87     15.70 o 
  -1  -9   4      709.44      890.36    105.14 o 
   0  -9   4      546.92      503.09     60.80 o 
   1  -9   4      158.17      161.47     40.76 o 
   2  -9   4      589.49      577.82     69.73 o 
   3  -9   4      407.04      384.86     59.92 o 
   4  -9   4       21.63       38.36     90.32 o 
   5  -9   4      239.43      231.57     64.04 o 
   6  -9   4        0.80       -2.24     42.50 o 
   7  -9   4        9.55      -22.37     49.77 o 
 -10  -8   4     1730.54     1608.60    134.38 o 
  -9  -8   4      186.16       70.23     41.55 o 
  -8  -8   4     2244.05     2053.53    127.70 o 
  -7  -8   4      527.04      533.52     71.42 o 
  -6  -8   4     5560.87     5622.54    179.51 o 
  -5  -8   4       45.15       60.93     65.15 o 
  -4  -8   4     1770.44     1846.42    126.39 o 
  -3  -8   4      111.01      107.88     22.35 o 
  -2  -8   4     6137.09     5796.99    117.90 o 
  -1  -8   4     2214.06     2170.52     65.77 o 
   0  -8   4     7034.72     7090.24    185.81 o 
   1  -8   4     1217.02     1222.16     90.96 o 
   2  -8   4     4377.53     4299.69    148.86 o 
   3  -8   4        1.84      -14.89     22.83 o 
   4  -8   4     1910.10     1969.14    172.25 o 
   5  -8   4      620.31      553.38     73.09 o 
   6  -8   4     1512.65     1553.48    118.58 o 
   7  -8   4      315.96      182.88     78.30 o 
   8  -8   4     1827.36     1743.80    209.17 o 
 -10  -7   4       74.62       86.00     59.84 o 
  -9  -7   4      655.45      700.47     85.41 o 
  -8  -7   4      275.72      334.51     88.08 o 
  -7  -7   4      353.72      389.35     60.80 o 
  -6  -7   4      685.85      606.52     69.56 o 
  -5  -7   4      791.04      672.49     68.23 o 
  -4  -7   4      332.83      385.50     50.48 o 
  -3  -7   4      458.38      487.92     37.70 o 
  -2  -7   4      184.29      148.45     23.11 o 
  -1  -7   4      235.98      224.19     27.27 o 
   0  -7   4       73.57       62.82     31.20 o 
   1  -7   4     1202.20     1211.95     85.58 o 
   2  -7   4      634.15      648.24     86.69 o 
   3  -7   4      538.89      604.93     66.44 o 
   4  -7   4     1692.96     1753.15    152.96 o 
   5  -7   4      197.24      140.49     42.90 o 
   6  -7   4      288.11      311.66     57.33 o 
   7  -7   4      756.00      695.88     83.61 o 
   8  -7   4      127.11      120.80     68.23 o 
 -11  -6   4      146.49       47.54     62.08 o 
 -10  -6   4     1282.02     1088.46    106.38 o 
  -9  -6   4       77.95       65.72     48.38 o 
  -8  -6   4     2322.28     2351.44    121.20 o 
  -7  -6   4      585.64      583.24     69.55 o 
  -6  -6   4     3465.78     3419.34    130.70 o 
  -5  -6   4       71.05       75.23     29.27 o 
  -4  -6   4     1465.39     1307.34     71.92 o 
  -3  -6   4       16.60       20.47     13.45 o 
  -2  -6   4     9832.19     9618.31    151.71 o 
  -1  -6   4     3571.47     3453.84     78.07 o 
   0  -6   4     7819.67     7505.64    119.68 o 
   1  -6   4      104.31      110.91     38.03 o 
   2  -6   4     4630.66     4436.83    138.77 o 
   3  -6   4      136.58      138.86     35.75 o 
   4  -6   4     4551.35     4763.73    186.24 o 
   5  -6   4      343.29      411.97     57.25 o 
   6  -6   4     1916.90     2123.24    111.91 o 
   7  -6   4      444.72      394.12     63.40 o 
   8  -6   4     3062.05     3257.18    227.62 o 
   9  -6   4      319.48      398.76    102.91 o 
 -11  -5   4      145.45      143.17     77.74 o 
 -10  -5   4      463.54      362.97     97.31 o 
  -9  -5   4       41.99       68.46     36.71 o 
  -8  -5   4      743.79      691.82    114.09 o 
  -7  -5   4        5.84       42.88     30.78 o 
  -6  -5   4      120.96      118.29     36.90 o 
  -5  -5   4      667.66      588.08    102.91 o 
  -4  -5   4      717.33      744.88     42.96 o 
  -3  -5   4     1746.40     1676.33     69.25 o 
  -2  -5   4       52.79       52.03     20.56 o 
  -1  -5   4       14.97        7.37     12.31 o 
   0  -5   4     3785.11     3874.07     75.43 o 
   1  -5   4      205.43      258.94     53.13 o 
   2  -5   4      124.91      160.24     33.41 o 
   3  -5   4     1213.13     1203.74     97.59 o 
   4  -5   4      393.14      411.36     52.94 o 
   5  -5   4      121.17      134.52     45.02 o 
   6  -5   4      341.07      327.28     54.90 o 
   7  -5   4     1029.49      820.09     82.37 o 
   8  -5   4      222.00      322.89     76.34 o 
   9  -5   4      264.50      291.38     91.72 o 
  10  -5   4        3.11       38.59     53.69 o 
 -11  -4   4      355.93      318.78    100.11 o 
 -10  -4   4     1860.44     1903.75    204.13 o 
  -9  -4   4      265.91      161.43    184.84 o 
  -8  -4   4     1558.64     1826.35    108.92 o 
  -7  -4   4     1459.85     1374.02     98.58 o 
  -6  -4   4     3087.55     3289.36    121.99 o 
  -5  -4   4     1411.61     1427.55     79.42 o 
  -4  -4   4    18584.93    18511.77    236.57 o 
  -3  -4   4     2732.69     2633.90     62.85 o 
  -2  -4   4    29373.35    29870.99    345.80 o 
  -1  -4   4     3342.69     3476.23     74.92 o 
   0  -4   4     5708.42     5501.75    102.87 o 
   1  -4   4     1013.02      950.87     64.84 o 
   2  -4   4     9757.77     9670.07    234.61 o 
   3  -4   4      185.85      156.14     32.54 o 
   4  -4   4    15287.65    15349.71    243.75 o 
   5  -4   4      184.95      163.65     24.98 o 
   6  -4   4     7403.31     7262.03    145.38 o 
   7  -4   4      286.58      114.52    105.14 o 
   8  -4   4     1784.20     2155.77    116.02 o 
   9  -4   4      175.78      340.49     62.96 o 
  10  -4   4     2060.57     1836.64    206.37 o 
 -10  -3   4        4.17        9.51     51.45 o 
  -9  -3   4       37.84       11.74     42.50 o 
  -8  -3   4      325.22      330.83     53.97 o 
  -7  -3   4      391.93      327.17     79.98 o 
  -6  -3   4      941.69      963.93     84.17 o 
  -5  -3   4      604.46      626.32     36.69 o 
  -4  -3   4      151.54      129.30     19.03 o 
  -3  -3   4     4924.06     5178.96     94.01 o 
  -2  -3   4     2602.82     2672.63     63.21 o 
  -1  -3   4      723.94      717.18     44.11 o 
   0  -3   4     2699.70     2696.19     60.89 o 
   1  -3   4     3833.90     3964.14     83.17 o 
   2  -3   4     2821.41     3114.24     88.36 o 
   3  -3   4     1210.94     1181.52     49.91 o 
   4  -3   4     1176.32     1199.16     77.75 o 
   5  -3   4     1164.94     1142.96     53.43 o 
   6  -3   4      738.79      754.97     59.90 o 
   7  -3   4     3427.14     3360.59    143.96 o 
   8  -3   4       73.66       85.48     28.95 o 
   9  -3   4      141.13       83.11     58.44 o 
  10  -3   4       34.03       30.76     53.69 o 
  11  -3   4      300.95      215.32     88.92 o 
 -10  -2   4     2579.48     2711.33    210.84 o 
  -9  -2   4      593.68      591.15    114.09 o 
  -8  -2   4     3857.21     3676.63    218.67 o 
  -7  -2   4       71.44       53.92     33.56 o 
  -6  -2   4     2610.84     2553.58    173.09 o 
  -5  -2   4     1578.52     1569.18     69.63 o 
  -4  -2   4     9905.04     9661.40    149.28 o 
  -3  -2   4     1865.75     1980.21     62.99 o 
  -2  -2   4     7042.89     6505.56    106.72 o 
  -1  -2   4     3369.49     3344.27     69.27 o 
   0  -2   4     5693.45     5280.56     90.06 o 
   1  -2   4      483.53      439.89     36.44 o 
   2  -2   4     9097.32     8949.03    177.56 o 
   3  -2   4       93.27      129.93     33.56 o 
   4  -2   4     1230.00      970.79     84.78 o 
   5  -2   4     6426.35     6459.16    145.22 o 
   6  -2   4     2658.95     2710.90     83.04 o 
   7  -2   4      745.90      709.04     54.38 o 
   8  -2   4     4410.86     4223.91    121.07 o 
   9  -2   4      441.39      385.93     48.81 o 
  10  -2   4     1799.60     1520.56    119.32 o 
  11  -2   4       97.36      123.04     67.67 o 
 -10  -1   4      444.86      364.08     98.99 o 
  -9  -1   4      179.40       92.84     59.28 o 
  -8  -1   4      455.11      543.61    101.79 o 
  -7  -1   4     1339.58     1338.97     89.76 o 
  -6  -1   4        2.78       17.47     17.43 o 
  -5  -1   4      322.04      310.08     30.84 o 
  -4  -1   4      651.78      573.83     37.40 o 
  -3  -1   4      493.06      413.70     30.67 o 
  -2  -1   4     2664.40     2787.26    107.10 o 
  -1  -1   4     6189.48     6106.87     99.76 o 
   0  -1   4      416.31      334.12     25.46 o 
   1  -1   4      734.95      757.59     43.34 o 
   2  -1   4     5145.30     5243.98     90.44 o 
   3  -1   4     2631.51     2563.19     62.74 o 
   4  -1   4        2.79       37.27     13.89 o 
   5  -1   4        5.22        8.04     15.30 o 
   6  -1   4      105.07       74.65     22.48 o 
   7  -1   4      929.38     1001.25     86.97 o 
   8  -1   4      248.23      281.74     39.51 o 
   9  -1   4      371.44      356.11     46.44 o 
  10  -1   4      400.08      344.48     49.81 o 
  11  -1   4       38.86       44.49     33.86 o 
 -10   0   4     2091.42     2178.91    223.15 o 
  -9   0   4      120.67       13.42     50.33 o 
  -8   0   4     2781.67     2449.60    181.20 o 
  -7   0   4     1051.93     1118.55     90.17 o 
  -6   0   4     6083.96     6072.20    125.00 o 
  -5   0   4     1267.55     1230.26     51.46 o 
  -4   0   4    11418.56    11544.36    170.91 o 
  -3   0   4       14.43        4.16     12.11 o 
  -2   0   4     7535.40     7215.44    118.43 o 
  -1   0   4      185.73      146.34     21.63 o 
   0   0   4     3033.42     2781.19     93.05 o 
   1   0   4     1434.33     1346.02     51.75 o 
   2   0   4    16019.45    15636.67    214.06 o 
   3   0   4      679.69      698.70     47.68 o 
   4   0   4     5508.32     5295.18    144.75 o 
   5   0   4     2426.13     2388.88     70.74 o 
   6   0   4     5041.99     4925.51    112.37 o 
   7   0   4      347.70      332.02     38.77 o 
   8   0   4     2982.87     3111.67    100.58 o 
   9   0   4      513.27      547.73     55.06 o 
  10   0   4     2815.78     2965.56    110.46 o 
  11   0   4      288.39      334.38     52.26 o 
  12   0   4      729.55      807.02    130.87 o 
 -10   1   4      465.00      483.21    119.68 o 
  -9   1   4      184.54      116.89     68.23 o 
  -8   1   4     1381.36     1311.74    106.18 o 
  -7   1   4      399.62      353.30     56.61 o 
  -6   1   4       16.14       44.41     26.48 o 
  -5   1   4      799.93      882.77     57.28 o 
  -4   1   4      707.00      740.18     40.66 o 
  -3   1   4      380.99      464.31     28.28 o 
  -2   1   4     6752.15     7047.94    109.02 o 
  -1   1   4      382.76      337.99     24.09 o 
   0   1   4       43.91       30.07     13.48 o 
   1   1   4     1645.12     1669.84     72.20 o 
   2   1   4      285.56      236.83     25.51 o 
   3   1   4      759.22      818.39     49.01 o 
   4   1   4     1087.68     1119.06     47.46 o 
   5   1   4     2957.48     3005.70    126.11 o 
   6   1   4     1875.35     1820.35     76.70 o 
   7   1   4       38.93       10.89     17.84 o 
   8   1   4       22.63       -7.11     18.55 o 
   9   1   4     1106.19     1091.95     74.56 o 
  10   1   4      665.72      669.41     63.04 o 
  11   1   4       65.40       48.00     31.88 o 
  12   1   4      168.09       76.90     97.87 o 
  -9   2   4      239.32      230.98     88.92 o 
  -8   2   4     2586.39     2749.48    133.77 o 
  -7   2   4      121.21      211.46     48.60 o 
  -6   2   4     3165.40     3434.24    339.76 o 
  -5   2   4      428.71      524.03     59.88 o 
  -4   2   4     6143.01     6133.58    173.37 o 
  -3   2   4     1521.26     1645.99     77.46 o 
  -2   2   4     4687.69     4448.87    121.55 o 
  -1   2   4      485.67      517.13     40.25 o 
   0   2   4     9692.15     9722.40    137.30 o 
   1   2   4        1.05       -9.02     11.09 o 
   2   2   4    13126.68    12390.05    206.82 o 
   3   2   4      326.28      292.81     27.99 o 
   4   2   4     5839.05     5209.83    103.60 o 
   5   2   4       39.75       38.37     22.09 o 
   6   2   4     5587.00     5529.10    142.35 o 
   7   2   4     1306.40     1464.35     67.36 o 
   8   2   4     3784.40     3786.99    109.22 o 
   9   2   4       72.60       54.40     26.86 o 
  10   2   4     2230.56     2503.99    141.94 o 
  11   2   4       44.79       32.19     36.68 o 
  12   2   4     1408.70     1566.61    145.69 o 
  -9   3   4      177.82      205.81     85.01 o 
  -8   3   4       25.00       18.74     35.57 o 
  -7   3   4      371.16      447.35    155.20 o 
  -6   3   4      138.33      181.23     44.90 o 
  -5   3   4      286.34      302.00     72.15 o 
  -4   3   4      196.17      163.11     37.11 o 
  -3   3   4     1041.26      974.95     81.37 o 
  -2   3   4      175.57      127.98     30.02 o 
  -1   3   4      483.91      398.36     42.48 o 
   0   3   4       58.85      113.40     17.10 o 
   1   3   4        1.38        3.61     11.92 o 
   2   3   4     7574.40     7661.11    240.77 o 
   3   3   4       25.25       60.44     17.41 o 
   4   3   4     4613.90     5071.31    103.55 o 
   5   3   4      890.70      949.17     54.47 o 
   6   3   4      888.84      950.84     56.80 o 
   7   3   4      186.62      161.91     41.39 o 
   8   3   4     1249.38     1244.27     73.70 o 
   9   3   4      143.36      138.34     31.66 o 
  10   3   4      971.57      968.63     73.20 o 
  11   3   4       82.30       88.51     42.80 o 
  12   3   4      229.35      255.02    101.79 o 
  -8   4   4     1538.48     1654.42    130.41 o 
  -7   4   4      128.52      203.30     51.07 o 
  -6   4   4      798.89      818.84     85.42 o 
  -5   4   4       50.68       14.07     27.13 o 
  -4   4   4     1910.98     1904.98     96.47 o 
  -3   4   4      819.53      781.77    106.54 o 
  -2   4   4     7261.50     7065.66    173.80 o 
  -1   4   4     1110.15     1097.98     93.96 o 
   0   4   4      554.46      441.21     28.21 o 
   1   4   4       36.54       35.63     14.98 o 
   2   4   4    14708.34    14566.58    307.88 o 
   3   4   4      202.40      169.48     23.85 o 
   4   4   4    17739.81    18349.21    248.54 o 
   5   4   4     1338.95     1383.75     68.52 o 
   6   4   4    12865.82    13295.85    220.36 o 
   7   4   4       95.26      106.26     24.59 o 
   8   4   4     7743.58     8234.34    579.96 o 
   9   4   4      320.76      306.69     42.31 o 
  10   4   4     5359.23     5210.41    184.06 o 
  11   4   4      519.90      639.93     84.92 o 
  12   4   4     2071.42     2131.75    198.26 o 
  -8   5   4      209.24      213.44     57.41 o 
  -7   5   4      622.51      731.01     89.95 o 
  -6   5   4      339.38      310.52     57.49 o 
  -5   5   4       19.48       59.48     33.04 o 
  -4   5   4      415.13      514.97     63.77 o 
  -3   5   4     1445.87     1501.19    293.34 o 
  -2   5   4     2782.09     2965.09    112.31 o 
  -1   5   4       37.53       17.54     10.29 o 
   0   5   4      128.49      126.46     24.80 o 
   1   5   4     2127.11     2119.43     61.78 o 
   2   5   4     5232.91     5708.81    132.88 o 
   3   5   4        5.01       -0.43     13.59 o 
   4   5   4       49.61       26.91     28.06 o 
   5   5   4     2751.28     2781.05    121.63 o 
   6   5   4      256.22      317.20     35.60 o 
   7   5   4      288.79      274.31     34.76 o 
   8   5   4     1992.60     2176.95     80.95 o 
   9   5   4     1044.10     1269.62     91.77 o 
  10   5   4        9.91       12.28     29.63 o 
  11   5   4      274.57      287.59     76.90 o 
  12   5   4       41.53       43.57     40.24 o 
  -7   6   4      106.81       33.97     39.28 o 
  -6   6   4     1922.26     1960.50    136.24 o 
  -5   6   4     2040.12     1823.17    115.89 o 
  -4   6   4     7314.40     6789.52    276.28 o 
  -3   6   4       38.91       32.53     32.44 o 
  -2   6   4     6141.20     6224.74    174.53 o 
  -1   6   4      268.05      259.58     24.46 o 
   0   6   4    10865.32    11023.10    395.96 o 
   1   6   4     2382.14     2371.73     96.20 o 
   2   6   4    12108.17    12029.34    185.26 o 
   3   6   4     1550.65     1658.30     73.16 o 
   4   6   4     9195.30     9197.67    160.47 o 
   5   6   4     3182.51     3328.16     90.43 o 
   6   6   4     2892.76     2829.25    105.08 o 
   7   6   4     1079.62     1126.69     94.46 o 
   8   6   4     6796.09     6813.29    149.57 o 
   9   6   4      640.73      555.26     71.38 o 
  11   6   4      126.07      105.60     44.31 o 
  12   6   4      213.68      206.13     83.33 o 
  -7   7   4       73.72       73.48     45.26 o 
  -6   7   4        5.20        9.28     32.88 o 
  -5   7   4      295.94      267.87     55.61 o 
  -4   7   4      143.86      263.28     52.24 o 
  -3   7   4     1048.61     1036.36     90.92 o 
  -2   7   4     1211.53     1259.53     94.29 o 
  -1   7   4      524.28      519.66    104.58 o 
   0   7   4      492.55      451.75     36.69 o 
   1   7   4      859.98      971.95     59.07 o 
   2   7   4      211.23      183.43     26.97 o 
   3   7   4      308.37      277.70     32.39 o 
   4   7   4     1316.39     1245.08     67.67 o 
   5   7   4     5668.44     5746.33    125.57 o 
   6   7   4      248.97      244.75     32.91 o 
   7   7   4     1120.12     1086.58     61.81 o 
   8   7   4      139.45      128.98     30.06 o 
   9   7   4      684.57      727.60     91.16 o 
  10   7   4      196.95      165.54     48.05 o 
  11   7   4      197.63       25.94     59.84 o 
  12   7   4      155.09       31.59     41.72 o 
  -6   8   4     2329.08     2339.37    145.38 o 
  -5   8   4      246.41      319.85     85.01 o 
  -4   8   4     5088.75     5253.63    187.60 o 
  -3   8   4       64.91       83.33     49.77 o 
  -2   8   4     1887.04     2028.23    106.63 o 
  -1   8   4      394.78      383.16     54.99 o 
   0   8   4     6554.45     6399.69    177.22 o 
   1   8   4     1497.71      693.49     94.52 o 
   2   8   4     4366.99     4660.94    203.01 o 
   3   8   4     2226.86     2311.76     77.71 o 
   4   8   4     7766.55     7821.02    154.71 o 
   5   8   4     1099.42      936.45     72.29 o 
   6   8   4     3564.49     3375.06     99.92 o 
   7   8   4     1645.24     1606.86    121.29 o 
   8   8   4     3034.37     3223.44    139.28 o 
   9   8   4      626.13      717.51     81.76 o 
  10   8   4     2494.96     2537.05    135.35 o 
  11   8   4       28.70       56.26     40.13 o 
  12   8   4      545.37      659.94    131.99 o 
  -5   9   4      159.00      243.28     87.25 o 
  -4   9   4      237.23      146.74     70.47 o 
  -3   9   4      430.94      393.74    102.35 o 
  -2   9   4      228.21      266.54     59.56 o 
  -1   9   4      438.86      398.29     57.89 o 
   0   9   4     3535.93     3488.76    133.54 o 
   1   9   4      830.35      778.71     73.71 o 
   2   9   4      233.33      201.52     42.50 o 
   3   9   4     2217.47     2074.89     96.45 o 
   4   9   4      623.12      523.92     48.20 o 
   5   9   4     2255.30     2399.56     85.66 o 
   6   9   4      790.92     1024.74    185.40 o 
   7   9   4      408.48      439.91     45.28 o 
   8   9   4      626.26      670.78     79.87 o 
   9   9   4     1038.25      998.68     99.36 o 
  10   9   4      620.13      689.77     87.07 o 
  11   9   4      210.12      153.44     64.60 o 
  12   9   4      408.51      466.85     81.18 o 
  -5  10   4      390.03      337.24    100.11 o 
  -4  10   4     1180.42     1118.54    166.10 o 
  -3  10   4      621.18      723.35     85.72 o 
  -2  10   4      384.13      585.55     99.55 o 
  -1  10   4      244.52      227.86     49.53 o 
   0  10   4     5485.80     5817.23    189.59 o 
   1  10   4      802.00      815.79    139.26 o 
   2  10   4     3161.55     3098.77    125.09 o 
   3  10   4       61.61       89.92     31.74 o 
   4  10   4     4142.70     4144.80    121.82 o 
   5  10   4     1204.13     1254.74     77.07 o 
   6  10   4     2162.35     2342.67    152.76 o 
   7  10   4       16.44      -13.06     18.60 o 
   8  10   4     3152.93     3229.32    164.42 o 
   9  10   4       59.57       17.53     32.21 o 
  10  10   4     2711.49     2456.47    272.64 o 
  11  10   4      121.19      161.07     55.34 o 
  12  10   4     1988.35     1895.28    153.96 o 
  -4  11   4      134.37       36.91     59.84 o 
  -3  11   4       64.05      -31.88     44.18 o 
  -2  11   4      259.29      199.66     78.30 o 
  -1  11   4       83.34       84.45     54.81 o 
   0  11   4       99.94       30.28     25.91 o 
   1  11   4        2.04       21.83     28.35 o 
   2  11   4       79.66       68.09     34.16 o 
   3  11   4      885.12      848.41    115.21 o 
   4  11   4      323.59      277.43     49.05 o 
   5  11   4      204.76      275.96     41.42 o 
   6  11   4       92.87       65.42     27.20 o 
   7  11   4       71.74       63.04     37.51 o 
   8  11   4      184.75      129.64     42.71 o 
   9  11   4      302.81      353.35     65.63 o 
  10  11   4      391.79      340.70     67.23 o 
  11  11   4       46.99       77.98     46.09 o 
  -2  12   4     2248.74     2284.05    237.69 o 
  -1  12   4       28.82       18.46     48.66 o 
   0  12   4     3095.03     3436.70    199.66 o 
   1  12   4      840.40      775.70     92.00 o 
   2  12   4     1892.38     1929.81    167.50 o 
   3  12   4      327.22      268.73     92.28 o 
   4  12   4     3343.74     3550.98    161.07 o 
   5  12   4      159.03      176.04     36.65 o 
   6  12   4     4901.19     4886.70    180.02 o 
   7  12   4        6.68       14.60     34.95 o 
   8  12   4     1863.20     1682.95    131.40 o 
   9  12   4        1.03        7.17     34.37 o 
  10  12   4      832.88     1018.99    156.04 o 
  11  12   4      376.64      382.01    109.06 o 
  -1  13   4      492.17      167.78     78.30 o 
   0  13   4       69.91       43.62     60.96 o 
   2  13   4      327.64      456.49     69.10 o 
   3  13   4      442.24      492.24     95.63 o 
   4  13   4     1186.76     1157.61    101.18 o 
   5  13   4      177.14      198.32     40.84 o 
   6  13   4      441.99      390.33    110.74 o 
   7  13   4        2.34       20.93     34.16 o 
   8  13   4     1528.50     1368.64    120.91 o 
   9  13   4      393.97      338.30     69.66 o 
  10  13   4      234.77      250.94     65.25 o 
   1  14   4      585.29      519.56    120.24 o 
   2  14   4     1376.68     1210.82    169.46 o 
   3  14   4      142.44      210.84     74.38 o 
   4  14   4     2821.27     3041.30    211.40 o 
   5  14   4      330.44      359.14     58.11 o 
   6  14   4     1930.83     2131.52    283.55 o 
   7  14   4       21.84       63.75     59.00 o 
   8  14   4     1528.45     1682.20    202.73 o 
   9  14   4     1004.79      856.63    106.18 o 
   3  15   4      495.16      403.23    106.26 o 
   4  15   4      204.74      297.53     95.63 o 
   5  15   4      451.68      558.13    105.98 o 
   6  15   4      596.71      663.49     91.08 o 
   7  15   4       44.17       67.08     43.36 o 
  -5 -14   5      227.88      291.94     88.36 o 
  -4 -14   5       80.68       44.74     57.05 o 
  -3 -14   5      327.86       36.91     45.30 o 
  -2 -14   5      221.90      135.34     74.94 o 
  -1 -14   5        0.68       68.79     64.32 o 
   0 -14   5        0.70        1.57     49.22 o 
  -7 -13   5     1490.14     1619.08    200.78 o 
  -6 -13   5      123.64      125.84     72.15 o 
  -5 -13   5     1204.87     1251.64    171.14 o 
  -4 -13   5      150.25      134.22     68.23 o 
  -3 -13   5     1720.54     1831.04    196.86 o 
  -2 -13   5      247.12      213.64     78.30 o 
  -1 -13   5     1899.33     1933.93    137.93 o 
   0 -13   5       70.32       65.31     43.69 o 
   1 -13   5     2007.69     2235.89    325.77 o 
   2 -13   5        0.34       15.82     41.32 o 
  -8 -12   5        3.44      -19.39     36.71 o 
  -7 -12   5      402.79      517.31    109.06 o 
  -6 -12   5      168.79      266.77     86.13 o 
  -5 -12   5       13.63       45.30     54.25 o 
  -4 -12   5      549.59      494.95    106.82 o 
  -3 -12   5      758.33      827.16    134.22 o 
  -1 -12   5      310.10      249.38    126.95 o 
   0 -12   5     1361.20     1443.86    117.82 o 
   1 -12   5      113.83      111.26     46.16 o 
   2 -12   5     1399.98     1298.97    117.57 o 
   3 -12   5      116.74      135.10    107.66 o 
   4 -12   5      232.62      181.34     57.43 o 
  -9 -11   5     2230.90     2543.01    159.06 o 
  -8 -11   5       44.05       40.48     39.35 o 
  -7 -11   5     2832.71     2858.08    143.45 o 
  -6 -11   5      249.64      236.55     51.98 o 
  -5 -11   5     2268.55     2328.13    117.24 o 
  -4 -11   5       94.84      116.89     59.28 o 
  -3 -11   5     2698.19     2649.81    188.47 o 
  -2 -11   5        0.71       17.98     29.26 o 
  -1 -11   5     3682.97     3714.33    148.56 o 
   0 -11   5      561.39      679.32    100.67 o 
   1 -11   5     3485.00     3524.71    153.24 o 
   2 -11   5      135.99      121.49     44.85 o 
   3 -11   5     2158.67     2439.69    302.56 o 
   4 -11   5      332.48      270.87     62.08 o 
   5 -11   5     1225.38     1298.06    184.56 o 
  -9 -10   5       40.48        2.72     40.71 o 
  -8 -10   5       69.25       76.03     43.25 o 
  -7 -10   5      861.70      684.70     97.03 o 
  -6 -10   5      252.25      259.96     54.68 o 
  -5 -10   5       43.66       20.15     36.63 o 
  -4 -10   5      687.33      708.79     90.04 o 
  -3 -10   5      143.65      152.68     60.96 o 
  -2 -10   5        8.75       25.47     26.87 o 
  -1 -10   5       30.45       13.88     25.66 o 
   0 -10   5      230.97      219.99     49.21 o 
   1 -10   5      704.84      577.69     73.13 o 
   2 -10   5      473.34      530.78     76.62 o 
   3 -10   5        0.39        4.32     31.45 o 
   4 -10   5      439.82      277.97    141.22 o 
   5 -10   5      115.86      111.17     46.83 o 
   6 -10   5        1.83      -35.79     44.18 o 
  -9  -9   5     2263.39     2505.28    140.83 o 
  -8  -9   5       59.99       20.84     56.49 o 
  -7  -9   5     2133.15     2056.62    125.84 o 
  -6  -9   5     1097.59     1097.94     97.32 o 
  -5  -9   5     2549.79     2568.15    152.96 o 
  -4  -9   5       15.38       13.77     24.44 o 
  -3  -9   5     4541.73     4465.95    139.07 o 
  -2  -9   5     2137.06     2176.45     72.83 o 
  -1  -9   5     4513.00     4343.05    147.83 o 
   0  -9   5     1605.84     1686.20     93.24 o 
   1  -9   5     1615.27     1699.79    115.89 o 
   2  -9   5        0.84       36.14     30.25 o 
   3  -9   5     3379.95     3454.41    146.43 o 
   4  -9   5      875.20      684.06     80.49 o 
   5  -9   5     2714.85     2660.08    136.96 o 
   6  -9   5      282.75      302.42     61.12 o 
   7  -9   5     1132.28     1194.60    174.49 o 
 -10  -8   5      332.56       26.29     43.62 o 
  -9  -8   5      234.88      371.59     67.59 o 
  -8  -8   5      699.83      676.14    152.12 o 
  -7  -8   5      722.72      840.38     90.29 o 
  -6  -8   5     1102.79     1250.85    102.42 o 
  -5  -8   5       17.12      -21.07     21.07 o 
  -4  -8   5     2333.60     2396.10    105.51 o 
  -3  -8   5     2331.98     2368.06     74.69 o 
  -2  -8   5      723.41      750.58     49.10 o 
  -1  -8   5       68.85       23.00     15.37 o 
   0  -8   5      647.27      666.23     67.99 o 
   1  -8   5      301.32      142.49     41.11 o 
   2  -8   5      620.52      583.27     85.29 o 
   3  -8   5      787.86      878.23    102.07 o 
   4  -8   5       25.02       29.72     31.39 o 
   5  -8   5      302.80      322.86     60.63 o 
   6  -8   5      593.18      625.66     82.63 o 
   7  -8   5        9.53       15.66     46.98 o 
   8  -8   5       88.05      120.24     68.79 o 
 -10  -7   5      335.85      317.89     64.22 o 
  -8  -7   5      124.89      142.21     47.77 o 
  -7  -7   5     2653.61     2800.55    131.49 o 
  -6  -7   5      775.03      818.48     83.40 o 
  -5  -7   5      556.49      656.51     70.39 o 
  -4  -7   5       19.91       13.65     35.23 o 
  -3  -7   5     3526.51     3472.14     87.20 o 
  -2  -7   5     1459.49     1347.76     55.79 o 
  -1  -7   5     3487.26     3368.74    153.38 o 
   0  -7   5     1778.78     1785.40     51.31 o 
   2  -7   5       18.15       -3.28     22.53 o 
   3  -7   5     4189.17     4298.47    152.43 o 
   4  -7   5      947.07      936.96     87.19 o 
   5  -7   5     3211.99     3189.79    138.65 o 
   6  -7   5       95.75      105.59     41.31 o 
   7  -7   5     2245.02     1973.67    329.41 o 
   8  -7   5      173.39      113.53     67.67 o 
 -10  -6   5       49.46       50.33     53.13 o 
  -9  -6   5      318.10      200.78     78.86 o 
  -8  -6   5     1129.21      883.08    125.28 o 
  -7  -6   5      360.47      382.89     59.52 o 
  -6  -6   5       12.07       18.81     27.71 o 
  -5  -6   5      502.91      511.82     61.66 o 
  -4  -6   5      216.62      255.71     63.48 o 
  -3  -6   5     2435.97     2380.94     68.49 o 
  -2  -6   5        1.31       -0.17     17.97 o 
  -1  -6   5      880.65      870.17     44.30 o 
   0  -6   5     1171.92     1312.36     44.88 o 
   1  -6   5      194.82      153.17     34.16 o 
   2  -6   5     1743.17     1844.90     92.52 o 
   3  -6   5      284.55      240.69     44.85 o 
   4  -6   5       47.51       49.69     34.40 o 
   5  -6   5     1458.03     1297.37    143.73 o 
   6  -6   5      167.23      222.79     49.81 o 
   7  -6   5       89.76       95.54     42.08 o 
   8  -6   5      780.62      797.37     91.15 o 
   9  -6   5      123.03       -6.71     33.56 o 
 -10  -5   5      740.61      631.41    129.19 o 
  -9  -5   5     3340.52     2984.62    217.84 o 
  -8  -5   5      388.31      326.38     82.21 o 
  -7  -5   5      568.23      482.32    297.53 o 
  -6  -5   5      803.93      854.30     81.09 o 
  -5  -5   5     6093.77     6362.17    174.73 o 
  -4  -5   5     1365.18     1352.00     48.80 o 
  -3  -5   5    12378.83    11985.71    178.10 o 
  -2  -5   5      665.57      716.39     47.71 o 
  -1  -5   5    14199.34    14577.09    203.73 o 
   0  -5   5       26.92        6.62     11.20 o 
   1  -5   5     8118.73     8032.11    186.99 o 
   3  -5   5     8326.18     8018.12    198.82 o 
   4  -5   5      564.31      471.23     58.16 o 
   5  -5   5     4084.27     4195.38    149.29 o 
   6  -5   5      505.61      440.45     62.97 o 
   7  -5   5     1304.04     1507.40    114.37 o 
   8  -5   5       30.29      -20.79     20.79 o 
   9  -5   5     2952.39     2993.21    149.06 o 
  10  -5   5      380.58      157.71     75.50 o 
 -10  -4   5      149.00       77.18     60.96 o 
  -9  -4   5      366.33      446.86    103.46 o 
  -8  -4   5      123.98      151.00     63.76 o 
  -7  -4   5      112.62      101.60     36.90 o 
  -6  -4   5       64.24       62.06     30.02 o 
  -5  -4   5      607.86      607.66     61.38 o 
  -4  -4   5      600.26      573.93     40.89 o 
  -3  -4   5      887.51      900.35     42.87 o 
  -2  -4   5      191.95      197.87     24.54 o 
  -1  -4   5     1273.87     1205.13     46.59 o 
   0  -4   5     2245.54     2384.44     62.48 o 
   1  -4   5     1730.81     1774.85     90.10 o 
   2  -4   5      507.52      557.01     55.93 o 
   3  -4   5     1695.87     1849.38     86.75 o 
   4  -4   5     1823.81     1889.27     52.62 o 
   5  -4   5      988.81      976.61     60.80 o 
   6  -4   5     1088.17     1162.30     96.03 o 
   7  -4   5      646.28      655.25    169.46 o 
   8  -4   5      992.30     1002.92     97.78 o 
   9  -4   5      939.68      824.33     92.74 o 
  10  -4   5      699.60      649.87    125.28 o 
 -10  -3   5      303.20      411.06    110.18 o 
  -9  -3   5     2832.83     3023.96    215.32 o 
  -8  -3   5       48.04        1.12     43.62 o 
  -7  -3   5     1160.67     1223.80     93.38 o 
  -6  -3   5        0.70      -19.96     19.96 o 
  -5  -3   5     7796.94     7724.91    136.15 o 
  -4  -3   5     1489.96     1535.32     54.02 o 
  -3  -3   5     6283.61     5744.71    189.32 o 
  -2  -3   5      458.41      456.56     33.90 o 
  -1  -3   5     5218.35     4990.95     95.94 o 
   0  -3   5      803.57      801.53     62.51 o 
   1  -3   5     6597.78     6270.69    105.95 o 
   2  -3   5       98.41       75.26     23.14 o 
   3  -3   5     5918.30     5549.69    110.90 o 
   4  -3   5       55.78       34.42     14.72 o 
   5  -3   5     4371.42     4385.60    133.71 o 
   6  -3   5     2781.76     2696.22     83.35 o 
   7  -3   5      499.38      519.30     51.73 o 
   8  -3   5      529.57      522.01     69.35 o 
   9  -3   5     3097.57     2696.98    155.20 o 
  10  -3   5      276.04      259.65     60.66 o 
  11  -3   5     1305.78     1116.30    161.63 o 
 -10  -2   5       53.89      -23.49     48.66 o 
  -9  -2   5      370.29      333.32     92.28 o 
  -8  -2   5      427.30      483.21    105.70 o 
  -7  -2   5      562.06      559.83    100.67 o 
  -6  -2   5      305.74      286.09     45.15 o 
  -5  -2   5     1233.75     1173.61     67.69 o 
  -4  -2   5      116.26      134.84     24.51 o 
  -3  -2   5      294.29      244.49     26.34 o 
  -2  -2   5     3102.53     3132.38     73.93 o 
  -1  -2   5      587.17      717.37     52.11 o 
   0  -2   5     5080.57     5350.99     98.00 o 
   1  -2   5     1140.46     1170.42     42.58 o 
   2  -2   5      281.58      260.90     24.22 o 
   3  -2   5     2518.92     2485.85     62.98 o 
   4  -2   5     1343.98     1233.73     57.70 o 
   5  -2   5       18.85       14.41     15.41 o 
   6  -2   5       45.68       16.66     17.03 o 
   7  -2   5       78.10       85.30     25.01 o 
   8  -2   5     1001.99     1217.80     75.58 o 
   9  -2   5      142.52      149.81     46.09 o 
  10  -2   5       60.33       46.22     41.95 o 
  11  -2   5      104.99      138.93     52.38 o 
 -10  -1   5      162.05      180.08     79.98 o 
  -9  -1   5     3348.57     3096.67    220.91 o 
  -8  -1   5      151.12      123.60     66.55 o 
  -7  -1   5     3025.30     3029.00    195.74 o 
  -6  -1   5      882.96      851.89     90.60 o 
  -5  -1   5     4078.11     3860.89     93.52 o 
  -4  -1   5     1157.67     1163.12     53.48 o 
  -3  -1   5    12628.87    13128.08    188.50 o 
  -2  -1   5      199.68      189.01     23.22 o 
  -1  -1   5    17981.40    18406.67    233.96 o 
   0  -1   5     5804.98     5951.79    103.95 o 
   1  -1   5     9090.62     9051.02    137.14 o 
   2  -1   5     1625.55     1563.10     49.60 o 
   3  -1   5    15162.98    14188.32    232.95 o 
   4  -1   5       83.31      113.95     21.28 o 
   5  -1   5     3080.98     2861.00     93.12 o 
   6  -1   5     1498.34     1570.82     63.73 o 
   7  -1   5     8781.00     8513.39    168.45 o 
   8  -1   5     1395.90     1502.51     79.19 o 
   9  -1   5     4818.83     4891.95    135.51 o 
  10  -1   5      580.68      674.39     64.47 o 
  11  -1   5     1680.03     1806.12    143.45 o 
  -9   0   5      862.40      738.23    134.22 o 
  -8   0   5      466.90      403.23     95.63 o 
  -7   0   5      832.39      787.70     78.03 o 
  -6   0   5     2020.50     1940.10    152.12 o 
  -5   0   5       40.47       31.18     17.19 o 
  -4   0   5      161.03      154.63     32.49 o 
  -3   0   5     1108.80     1134.28     46.47 o 
  -2   0   5     4901.80     5086.45     96.46 o 
  -1   0   5       48.73       33.93     19.47 o 
   0   0   5     3001.60     2967.67     68.91 o 
   1   0   5       33.91       21.62     14.08 o 
   2   0   5     1605.19     1529.73     65.64 o 
   3   0   5      356.94      307.67     29.20 o 
   4   0   5      575.06      580.38     39.87 o 
   5   0   5       22.82       17.72     15.46 o 
   6   0   5     1949.47     1913.61     84.15 o 
   7   0   5      254.19      305.88     70.12 o 
   8   0   5     1891.92     1848.96     81.87 o 
   9   0   5       30.70        5.35     22.85 o 
  10   0   5      144.35      191.31     40.92 o 
  11   0   5      133.81      107.91     36.66 o 
  12   0   5      272.71      301.66     65.12 o 
  -9   1   5     1052.58      869.66    143.73 o 
  -8   1   5      257.79      252.79     85.57 o 
  -7   1   5     3962.59     4148.46    179.80 o 
  -6   1   5     1188.34     1112.38    137.02 o 
  -5   1   5     6604.40     6739.46    181.30 o 
  -4   1   5     1433.66     1469.50     69.94 o 
  -3   1   5    10764.71    10907.15    168.67 o 
  -2   1   5     1209.54     1255.51     42.87 o 
  -1   1   5     3204.38     3003.78    108.87 o 
   0   1   5     2045.17     1988.20     66.79 o 
   1   1   5    12821.40    12443.26    173.27 o 
   2   1   5     1560.97     1599.23     52.92 o 
   3   1   5    17085.57    16899.32    226.65 o 
   4   1   5      203.25      239.10     33.99 o 
   5   1   5     6633.69     6688.44    130.58 o 
   6   1   5     2861.11     2766.33    117.41 o 
   7   1   5     6626.79     6777.22    211.71 o 
   8   1   5      161.15      174.78     33.44 o 
   9   1   5     2471.73     2514.73     95.55 o 
  10   1   5      292.29      325.56     47.93 o 
  11   1   5     1843.56     2012.48     99.98 o 
  12   1   5       83.99       30.35     46.47 o 
  -9   2   5        0.84       68.79     64.32 o 
  -8   2   5      206.88      275.80     58.75 o 
  -7   2   5        0.51      -16.84     25.96 o 
  -6   2   5      680.22      665.15     73.08 o 
  -5   2   5       16.46       27.67     26.59 o 
  -4   2   5     1715.57     1925.30     92.21 o 
  -3   2   5       16.43       72.75     26.42 o 
  -2   2   5     1555.75     1612.54     41.71 o 
  -1   2   5     1338.44     1215.24     49.58 o 
   0   2   5      588.75      516.66     32.86 o 
   1   2   5      506.01      522.64     36.32 o 
   2   2   5       86.92      120.27     26.10 o 
   3   2   5     4258.98     4406.63    115.03 o 
   4   2   5     3800.25     3836.85    117.78 o 
   5   2   5      684.79      699.72     53.37 o 
   6   2   5     1597.73     1776.22     68.00 o 
   7   2   5     2680.93     2703.22    141.77 o 
   8   2   5        7.04       12.01     20.15 o 
   9   2   5     1570.55     1656.30    178.82 o 
  10   2   5      276.40      304.14     46.04 o 
  11   2   5      179.67      257.40     44.96 o 
  12   2   5      291.24      292.45     63.14 o 
  -8   3   5      911.28      844.33     95.37 o 
  -7   3   5      457.44      525.88     75.11 o 
  -6   3   5       31.18       60.12     35.99 o 
  -5   3   5     2105.75     2158.02    107.99 o 
  -4   3   5      682.62      853.27     77.38 o 
  -3   3   5     5562.74     5603.87    219.79 o 
  -2   3   5     1989.13     2031.84    148.49 o 
  -1   3   5     2625.74     2204.47     88.02 o 
   0   3   5      420.64      458.40     35.64 o 
   1   3   5     1786.82     1582.13     56.03 o 
   2   3   5     4554.07     4623.66     95.56 o 
   4   3   5     1123.07     1187.44     56.39 o 
   5   3   5     7832.81     7993.15    239.89 o 
   6   3   5      716.80      728.01     52.37 o 
   7   3   5     7703.38     8053.99    161.70 o 
   8   3   5      236.26      273.58     67.39 o 
   9   3   5     6195.89     6681.52    157.98 o 
  10   3   5       50.22       42.36     34.83 o 
  11   3   5     2524.96     2582.17    136.02 o 
  12   3   5      175.05      195.15     71.87 o 
  -8   4   5      450.27      468.75     76.51 o 
  -7   4   5      510.57      430.27     70.54 o 
  -6   4   5       18.65       25.70     31.52 o 
  -5   4   5      699.53      750.22     80.87 o 
  -4   4   5      184.59      237.60     54.81 o 
  -3   4   5      470.85      476.17     58.25 o 
  -2   4   5     2491.88     2425.80    120.80 o 
  -1   4   5     3354.57     3379.88    114.09 o 
   0   4   5      453.26      429.93     58.23 o 
   1   4   5     1608.50     1529.88     87.20 o 
   2   4   5        1.49       -5.23     17.97 o 
   3   4   5     5286.69     5645.96    127.64 o 
   4   4   5     1644.56     1614.61     80.15 o 
   5   4   5      973.83     1035.86     56.05 o 
   6   4   5      661.87      669.74     87.20 o 
   7   4   5      313.21      354.03     40.70 o 
   8   4   5        2.67        5.16     19.26 o 
   9   4   5      750.13      822.50     94.52 o 
  10   4   5     1672.49     1815.60     94.06 o 
  11   4   5       76.55       79.26     41.52 o 
  12   4   5        1.30      -34.67     34.67 o 
  -8   5   5       16.44       27.00     41.95 o 
  -7   5   5     3090.83     3352.44    195.74 o 
  -6   5   5      598.30      610.88     78.77 o 
  -5   5   5     3280.45     3776.74    217.00 o 
  -4   5   5      709.97      787.10     80.57 o 
  -3   5   5     3588.51     3686.14    137.62 o 
  -2   5   5       82.36       49.84     37.19 o 
  -1   5   5    11385.99    11385.83    242.09 o 
   0   5   5      634.50      583.35     36.53 o 
   1   5   5    13553.27    13543.34    253.25 o 
   2   5   5      173.43      160.33     28.44 o 
   3   5   5     6912.89     6662.22    186.61 o 
   4   5   5       24.90       12.25     15.36 o 
   5   5   5     4029.76     3833.04     99.42 o 
   6   5   5      946.42      945.33     59.86 o 
   7   5   5     3589.78     3690.45    104.69 o 
   8   5   5      560.41      604.93     54.17 o 
   9   5   5     2937.09     2937.50    102.62 o 
  10   5   5        8.78        1.09     24.97 o 
  11   5   5      734.57      785.28     93.08 o 
  12   5   5       47.15       34.69     43.31 o 
  -7   6   5      109.50      138.00     74.94 o 
  -6   6   5      153.83      195.87     52.70 o 
  -5   6   5        4.27        7.90     37.75 o 
  -4   6   5       65.82       75.40     68.51 o 
  -3   6   5      583.94      640.37    114.93 o 
  -2   6   5      928.40      851.53    188.75 o 
  -1   6   5     1993.71     1998.10     96.19 o 
   0   6   5        2.82       19.86     14.05 o 
   1   6   5      109.18      104.00     20.61 o 
   2   6   5      104.91       25.91     36.07 o 
   3   6   5      757.06      892.50     54.60 o 
   4   6   5      185.82      215.51     43.81 o 
   5   6   5      259.59      308.75     36.77 o 
   6   6   5      710.61      725.77     95.74 o 
   7   6   5      803.66      776.23     57.31 o 
   8   6   5      314.40      307.17     40.16 o 
   9   6   5      271.63      225.54     38.14 o 
  10   6   5      618.48      579.63     77.89 o 
  11   6   5       31.15        5.87     28.66 o 
  12   6   5      194.17      204.18     97.59 o 
  -6   7   5      219.75      247.91     61.42 o 
  -5   7   5     2965.08     2929.81    145.19 o 
  -4   7   5      223.53      185.12     69.35 o 
  -3   7   5     3366.16     3159.20    179.53 o 
  -2   7   5       68.17       61.14     32.14 o 
  -1   7   5     6642.82     6702.18    217.84 o 
   0   7   5      799.13      735.26     43.70 o 
   1   7   5     6464.05     6550.91    130.35 o 
   2   7   5      370.65      375.14     37.18 o 
   3   7   5     6838.20     6239.56    158.22 o 
   4   7   5      138.88      128.19     26.41 o 
   5   7   5     4580.95     4870.04    152.27 o 
   6   7   5      515.72      501.35     46.83 o 
   7   7   5     5917.85     5814.89    138.03 o 
   8   7   5      747.45      696.98     58.11 o 
   9   7   5     2187.26     2067.65    178.41 o 
  10   7   5      408.12      381.72     97.59 o 
  11   7   5     1571.41     1595.99    130.50 o 
  12   7   5      301.55      106.27    112.69 o 
  -6   8   5      309.56      362.79     70.55 o 
  -5   8   5      365.33      426.72     98.99 o 
  -4   8   5      359.19      320.58     61.68 o 
  -3   8   5        0.90       24.61     30.85 o 
  -2   8   5      614.64      707.57     78.29 o 
  -1   8   5     1296.79     1502.39    108.50 o 
   0   8   5      154.22      135.66     45.58 o 
   1   8   5     1197.80     1237.65     71.58 o 
   2   8   5     3102.22     3180.90     99.08 o 
   3   8   5      522.25      567.60     48.18 o 
   4   8   5      567.18      425.15     51.99 o 
   5   8   5     2624.46     2454.85     85.65 o 
   6   8   5      186.69      198.61     39.40 o 
   7   8   5        3.58       -2.50     26.56 o 
   8   8   5      992.54     1089.55     72.95 o 
   9   8   5      238.08      315.93     58.46 o 
  10   8   5      691.89      535.88     77.38 o 
  11   8   5      333.53      394.55     71.33 o 
  12   8   5      119.93      112.18     49.44 o 
  -5   9   5     1278.32     1187.84    127.79 o 
  -4   9   5      355.72      310.52     61.09 o 
  -3   9   5     1977.93     2081.04    162.75 o 
  -2   9   5     1144.51     1175.50    102.55 o 
  -1   9   5     2158.29     2371.69    117.21 o 
   0   9   5      876.31      980.26     88.23 o 
   1   9   5     2685.33     2580.67     99.29 o 
   2   9   5      239.98      226.63     34.63 o 
   3   9   5     3005.46     3039.97    101.58 o 
   4   9   5       19.91       26.98     20.58 o 
   5   9   5     5550.08     5455.73    199.38 o 
   6   9   5     4398.52     4506.66    123.39 o 
   7   9   5     2916.97     2933.28    100.47 o 
   8   9   5      207.01      266.01     40.52 o 
   9   9   5     3540.61     3475.12    155.55 o 
  10   9   5      102.36      137.55     47.77 o 
  11   9   5     3318.50     3470.20    168.43 o 
  12   9   5      132.96      105.41     58.72 o 
  -4  10   5       69.43       76.31     50.33 o 
  -3  10   5       74.88       51.78     54.25 o 
  -2  10   5      527.11      551.71     76.25 o 
  -1  10   5      366.53      385.35     72.43 o 
   0  10   5      134.63      132.97     41.22 o 
   1  10   5        6.79       -7.03     22.43 o 
   2  10   5      387.58      338.08     42.40 o 
   3  10   5        1.62       11.59     24.11 o 
   4  10   5     1263.11     1238.12     77.04 o 
   5  10   5       52.22       37.48     22.88 o 
   6  10   5     2321.14     2286.60    180.93 o 
   7  10   5       70.46       22.04     23.20 o 
   8  10   5      271.36      292.30     59.26 o 
   9  10   5      235.91      278.28     60.04 o 
  10  10   5      274.32      249.43     60.70 o 
  11  10   5      211.37      171.49     53.28 o 
  12  10   5      106.33       25.80     59.56 o 
  -3  11   5     1956.84     1987.08    220.91 o 
  -2  11   5      286.29      172.25     76.62 o 
  -1  11   5     1556.03     1606.41    184.00 o 
   0  11   5      483.66      389.29     62.68 o 
   1  11   5     1878.31     2077.42    113.15 o 
   2  11   5      423.15      445.22     63.83 o 
   3  11   5     1625.97     1583.95     83.91 o 
   4  11   5      807.39      930.13     86.19 o 
   5  11   5     6423.60     6561.39    160.64 o 
   6  11   5      825.80      870.39     82.43 o 
   7  11   5     3356.68     3460.63    116.36 o 
   8  11   5      189.05      135.49     43.80 o 
   9  11   5     1275.82     1281.77    117.35 o 
  10  11   5      163.10      128.30     49.02 o 
  11  11   5     2879.36     2923.18    161.54 o 
  -2  12   5      560.39      401.55    106.82 o 
  -1  12   5      627.48      758.93    120.24 o 
   0  12   5      491.48      512.09     92.00 o 
   1  12   5      523.08      512.03     77.74 o 
   2  12   5      666.97      628.76     76.81 o 
   3  12   5      324.97      299.85     43.79 o 
   4  12   5      389.64      371.83     48.50 o 
   5  12   5     1359.10     1390.28    124.69 o 
   6  12   5      542.65      576.66     61.35 o 
   7  12   5      722.01      733.45     89.54 o 
   8  12   5        0.58        8.74     34.37 o 
   9  12   5      575.93      441.02    132.83 o 
  10  12   5       54.18       74.66     46.96 o 
  -1  13   5     1014.37      858.48    157.15 o 
   1  13   5     2882.90     2943.61    146.11 o 
   2  13   5      391.88      320.99    141.77 o 
   3  13   5     2771.61     2836.16    139.83 o 
   4  13   5      338.15      359.94     62.68 o 
   5  13   5     2387.22     2501.04    106.39 o 
   6  13   5      149.81      145.19     51.73 o 
   7  13   5     3838.95     3941.04    172.80 o 
   8  13   5      105.15      143.77     50.82 o 
   9  13   5     1761.61     1596.56    138.19 o 
  10  13   5      479.24      470.90    119.12 o 
   2  14   5      168.75      141.49     74.38 o 
   3  14   5      108.64      115.25     46.26 o 
   4  14   5      237.07      354.48     65.69 o 
   5  14   5      391.39      487.48     60.99 o 
   6  14   5      185.38      217.83     58.73 o 
   7  14   5      164.75      213.53     58.13 o 
   8  14   5       38.64       72.82     85.85 o 
   5  15   5     2119.34     2577.67    197.98 o 
  -4 -14   6     1127.42     1322.11    183.44 o 
  -3 -14   6        0.29      -40.27     40.27 o 
  -2 -14   6      327.16       52.57     47.54 o 
  -1 -14   6        3.03       35.23     59.84 o 
  -6 -13   6        1.58       24.61     56.49 o 
  -5 -13   6      494.37      387.01    104.02 o 
  -4 -13   6      242.38      404.35    105.70 o 
  -3 -13   6      259.74      284.67     90.04 o 
  -2 -13   6      745.38      558.71    115.77 o 
  -1 -13   6      578.21      420.57    102.91 o 
   0 -13   6       20.24       43.99     38.94 o 
   1 -13   6     1312.56     1135.68    115.47 o 
   2 -13   6      348.19      290.08     79.70 o 
  -7 -12   6      140.39       28.52     64.88 o 
  -6 -12   6     1192.03     1122.45    164.98 o 
  -5 -12   6       89.26        7.27     53.13 o 
  -4 -12   6     1821.80     1701.29    192.39 o 
  -3 -12   6       37.96       50.33     60.96 o 
  -2 -12   6     1873.90     1822.66    194.07 o 
  -1 -12   6      100.79        7.27     30.76 o 
   0 -12   6     2710.08     2753.51    140.78 o 
   1 -12   6        0.60      -28.01     36.63 o 
   2 -12   6     2380.50     2536.29    219.51 o 
   3 -12   6       65.75       75.57     43.25 o 
  -8 -11   6       66.28       58.92     46.25 o 
  -7 -11   6        0.52       26.90     42.50 o 
  -6 -11   6      256.86      277.01     57.14 o 
  -5 -11   6      482.37      484.33    106.26 o 
  -4 -11   6      263.08      190.15     76.06 o 
  -3 -11   6      321.61      203.57     73.82 o 
  -2 -11   6      308.27      300.33     84.45 o 
  -1 -11   6      165.89      158.09     45.40 o 
   0 -11   6       13.78       -1.64     52.85 o 
   1 -11   6      317.82      273.55     59.86 o 
   2 -11   6       88.72       84.91     43.07 o 
   3 -11   6      312.46      192.88     65.15 o 
   4 -11   6      126.40       53.99     46.42 o 
   5 -11   6       96.70       55.90     48.05 o 
  -8 -10   6     3296.85     3099.68    155.30 o 
  -7 -10   6      143.38      119.31     47.54 o 
  -6 -10   6     1662.49     1723.49    125.49 o 
  -5 -10   6        1.62        3.25     28.35 o 
  -4 -10   6     2433.95     2699.10    119.84 o 
  -3 -10   6      245.70      136.46     60.96 o 
  -2 -10   6     3879.49     3846.09    223.15 o 
  -1 -10   6      318.17      337.05     56.84 o 
   1 -10   6      871.73      916.50     91.23 o 
   2 -10   6     1415.41     1536.02    120.01 o 
   3 -10   6     1079.86     1205.39    133.11 o 
   4 -10   6     3271.51     3177.12    154.28 o 
   5 -10   6      140.73      160.02     71.31 o 
   6 -10   6      523.68      654.33     90.97 o 
  -9  -9   6      206.38      322.87     69.56 o 
  -8  -9   6       92.16       37.72     42.51 o 
  -7  -9   6      449.41      475.94     72.96 o 
  -6  -9   6      249.07      302.54     58.60 o 
  -5  -9   6      688.99      653.45    106.54 o 
  -4  -9   6      465.07      423.93     58.19 o 
  -3  -9   6      402.07      424.30     53.38 o 
  -2  -9   6      881.40      811.41     74.37 o 
  -1  -9   6     1657.25     1729.64    131.15 o 
   0  -9   6       69.98       77.64     34.93 o 
   1  -9   6     1057.13     1100.25     96.65 o 
   2  -9   6      400.79      345.91     60.30 o 
   3  -9   6      293.27      257.42     53.38 o 
   4  -9   6      941.95      976.66    100.04 o 
   5  -9   6      764.52      664.97     85.19 o 
   6  -9   6       24.34        5.00     32.81 o 
   7  -9   6      247.41      288.02     97.87 o 
  -9  -8   6      198.05      180.36     53.35 o 
  -8  -8   6     2898.01     2645.84    137.03 o 
  -7  -8   6        0.58       -9.62     30.16 o 
  -6  -8   6     1256.30     1395.08    123.32 o 
  -5  -8   6       89.29      142.49     41.25 o 
  -4  -8   6     2158.53     2108.12    103.41 o 
  -3  -8   6     1077.62     1054.01    157.15 o 
  -2  -8   6     5649.26     5680.42    162.95 o 
  -1  -8   6      962.76      944.33     79.87 o 
   0  -8   6     2533.09     2661.48    158.55 o 
   1  -8   6     1334.29     1277.93    139.82 o 
   2  -8   6     2223.90     2132.73    110.91 o 
   3  -8   6      530.61      534.27     71.46 o 
   4  -8   6     4515.45     4510.40    173.65 o 
   5  -8   6      896.47      803.71     89.74 o 
   6  -8   6     1890.26     2035.12    130.59 o 
   7  -8   6      284.81      307.30     96.19 o 
   8  -8   6     1207.13      694.05    134.78 o 
  -9  -7   6      142.04      139.36     49.53 o 
  -8  -7   6       85.91       71.74     43.62 o 
  -7  -7   6      581.29      584.47     75.33 o 
  -6  -7   6      903.24      998.76     90.73 o 
  -5  -7   6      111.91      163.41     41.52 o 
  -4  -7   6       12.77       17.18     24.92 o 
  -3  -7   6     1166.74     1049.29     65.75 o 
  -2  -7   6      573.95      598.63     45.22 o 
  -1  -7   6      275.46      250.52     30.06 o 
   0  -7   6       65.92       37.26     26.81 o 
   1  -7   6     2114.33     2253.77    104.62 o 
   2  -7   6      554.77      497.11     61.42 o 
   3  -7   6       88.27       68.97     33.77 o 
   4  -7   6      347.86      365.45     60.90 o 
   5  -7   6      909.36      797.51     85.79 o 
   6  -7   6       70.06       40.81     41.67 o 
   7  -7   6      762.42      856.92    142.05 o 
   8  -7   6      280.04      243.06     65.15 o 
 -10  -6   6     1505.88     1395.37    185.12 o 
  -9  -6   6      679.45      437.35    105.14 o 
  -8  -6   6     2749.76     2759.97    439.86 o 
  -7  -6   6      591.31      551.89     71.64 o 
  -6  -6   6     1196.84     1203.05     97.45 o 
  -5  -6   6     5978.60     5807.75    175.39 o 
  -4  -6   6    11498.28    11351.36    354.02 o 
  -3  -6   6     1083.26     1089.65     54.05 o 
  -2  -6   6     5942.36     5922.80    127.17 o 
  -1  -6   6       38.58       35.88     17.38 o 
   0  -6   6    10004.39    10430.35    162.65 o 
   1  -6   6     1454.42     1428.89     87.73 o 
   2  -6   6    11955.93    11903.25    453.01 o 
   3  -6   6      394.67      547.22     81.09 o 
   4  -6   6     4585.54     4610.35    162.60 o 
   5  -6   6       44.59       23.87     52.57 o 
   6  -6   6     1371.93     1409.80    119.68 o 
   7  -6   6      148.16       39.03     35.51 o 
   8  -6   6     3972.89     3983.40    172.69 o 
   9  -6   6       67.37       66.20     43.31 o 
 -10  -5   6      169.35      145.41     73.82 o 
  -9  -5   6      414.92      466.43    105.14 o 
  -8  -5   6       85.48       35.28     33.12 o 
  -7  -5   6      636.04      720.90    105.14 o 
  -6  -5   6       23.27       69.99     30.50 o 
  -5  -5   6       51.77       36.57     27.15 o 
  -4  -5   6      584.45      574.96     61.81 o 
  -3  -5   6      266.06      189.12     25.89 o 
  -2  -5   6     1706.22     1669.20     60.11 o 
  -1  -5   6      382.78      381.66     34.58 o 
   0  -5   6      164.93      176.26     23.42 o 
   1  -5   6      795.20      849.48     37.08 o 
   2  -5   6      418.62      411.22     53.58 o 
   4  -5   6      120.41       81.30     34.12 o 
   5  -5   6      412.02      415.37     60.40 o 
   6  -5   6      662.02      770.65     87.81 o 
   7  -5   6      411.97      373.92     63.46 o 
   8  -5   6      628.17      643.32     82.87 o 
   9  -5   6      698.00      661.06    120.24 o 
  10  -5   6       79.15       46.98     57.05 o 
 -10  -4   6     1249.91     1220.32    173.93 o 
  -9  -4   6      278.44      319.90     93.40 o 
  -8  -4   6     2069.19     2196.25    211.96 o 
  -7  -4   6      121.78      112.20     38.83 o 
  -5  -4   6      519.37      535.03     61.85 o 
  -4  -4   6     5791.63     5665.63    114.10 o 
  -3  -4   6      185.70      218.61     26.99 o 
  -2  -4   6     2739.47     2553.70     89.26 o 
  -1  -4   6      312.47      310.41     31.12 o 
   0  -4   6     6167.69     6024.95    113.99 o 
   1  -4   6     1493.85     1518.57     90.52 o 
   2  -4   6     7176.77     6705.85    111.46 o 
   3  -4   6       42.85       52.53     30.48 o 
   4  -4   6     6179.04     6187.29    176.33 o 
   5  -4   6      139.86      111.41     38.30 o 
   6  -4   6     1426.94     1372.62    106.51 o 
   7  -4   6      175.89      137.17     42.96 o 
   8  -4   6      885.68     1239.90    152.68 o 
   9  -4   6      445.77      381.23     68.14 o 
  10  -4   6     1404.87     1487.22    145.97 o 
  -9  -3   6      247.09      206.93     77.74 o 
  -8  -3   6      437.52      284.11     87.25 o 
  -7  -3   6      475.70      432.31     97.87 o 
  -6  -3   6     1373.08     1174.18    152.68 o 
  -5  -3   6       46.17       10.21     16.35 o 
  -4  -3   6     1180.15     1118.66     62.38 o 
  -3  -3   6      608.11      555.03     40.06 o 
  -2  -3   6       30.22        5.03     21.36 o 
  -1  -3   6     1428.64     1310.18     51.14 o 
   0  -3   6     1073.86     1121.60     54.11 o 
   1  -3   6        4.05       10.00     13.31 o 
   2  -3   6      999.83     1055.16     44.86 o 
   3  -3   6     1482.31     1564.57     62.15 o 
   4  -3   6      923.69      822.03     45.76 o 
   5  -3   6      983.65      968.20     48.87 o 
   6  -3   6       19.68        1.13     17.54 o 
   7  -3   6      377.90      287.49     76.62 o 
   8  -3   6      287.56      293.86     85.85 o 
   9  -3   6        0.70      -27.94     27.94 o 
  10  -3   6      119.30      184.25     54.72 o 
  11  -3   6      126.23      124.85     52.21 o 
  -9  -2   6      154.40      139.82     69.35 o 
  -8  -2   6     3198.17     3388.61    225.94 o 
  -7  -2   6       45.18       44.74     50.33 o 
  -6  -2   6     2307.39     2509.99    315.15 o 
  -5  -2   6       95.08      126.69     24.49 o 
  -4  -2   6     3911.75     3834.57    107.39 o 
  -3  -2   6     1358.10     1258.55     51.47 o 
  -2  -2   6     5303.06     5379.44    107.89 o 
  -1  -2   6      202.55      302.57     29.94 o 
   0  -2   6    12060.03    12560.46    183.68 o 
   1  -2   6     3692.42     3779.49    100.96 o 
   2  -2   6     3057.47     2868.91     72.30 o 
   3  -2   6        1.00       39.37     23.29 o 
   4  -2   6     3704.82     3664.80     87.47 o 
   5  -2   6      327.58      345.13     69.07 o 
   6  -2   6     4554.16     4305.79    107.63 o 
   7  -2   6      887.64      905.85     76.02 o 
   8  -2   6     3468.81     3341.14    125.35 o 
   9  -2   6       22.58        9.74     33.50 o 
  10  -2   6     1209.27     1374.52    118.13 o 
  11  -2   6      133.13      226.22     58.46 o 
  -9  -1   6       90.67      -42.50     45.30 o 
  -8  -1   6      292.65      449.09    103.46 o 
  -7  -1   6      200.08       76.06     53.69 o 
  -6  -1   6     1575.22     1533.79     89.99 o 
  -5  -1   6      197.07      218.34     30.22 o 
  -4  -1   6     1495.50     1581.43     62.44 o 
  -3  -1   6      223.42      230.45     27.31 o 
  -2  -1   6     1351.25     1448.12     53.41 o 
  -1  -1   6     5198.05     5295.47    104.99 o 
   0  -1   6      541.68      573.38     39.19 o 
   1  -1   6     2322.64     2459.86     72.46 o 
   2  -1   6      868.80      811.57     43.16 o 
   3  -1   6     1427.41     1442.13     53.74 o 
   4  -1   6     1201.50     1210.55     51.02 o 
   5  -1   6      216.18      167.62     27.27 o 
   6  -1   6      576.92      581.07     55.08 o 
   7  -1   6     1206.11     1288.00    110.60 o 
   8  -1   6      326.39      333.76     43.68 o 
   9  -1   6      918.22      946.21     83.59 o 
  10  -1   6      141.63      125.97     48.89 o 
  11  -1   6      104.57       99.74     48.74 o 
  -9   0   6      135.58      101.23     73.26 o 
  -8   0   6     3064.68     3017.81    217.56 o 
  -7   0   6      445.71      426.16     97.31 o 
  -6   0   6     2847.05     3038.86    143.45 o 
  -5   0   6       19.08       -9.19     21.88 o 
  -4   0   6     2970.92     2986.48     80.48 o 
  -3   0   6      291.12      296.57     48.08 o 
  -2   0   6     9373.23     9065.31    171.60 o 
  -1   0   6     2397.81     2595.84     69.84 o 
   0   0   6     8299.80     7957.57    133.18 o 
   1   0   6     8055.77     8202.44    136.54 o 
   2   0   6     7778.37     7134.16    150.73 o 
   3   0   6       64.87       45.93     17.61 o 
   4   0   6     3911.17     3447.11     87.05 o 
   5   0   6       38.80        1.08     10.75 o 
   6   0   6     4731.27     4695.11    114.37 o 
   7   0   6      995.80     1007.01     68.10 o 
   8   0   6     3325.31     3389.59    108.13 o 
   9   0   6      520.90      582.05     99.89 o 
  10   0   6     3122.16     3310.49    159.02 o 
  11   0   6      334.73      476.02     60.75 o 
  12   0   6     1307.99     1378.85    123.35 o 
  -9   1   6      100.66       31.88     62.64 o 
  -8   1   6        1.02       -4.47     46.98 o 
  -7   1   6       81.63      170.33     60.40 o 
  -6   1   6       32.33       66.16     69.35 o 
  -5   1   6      381.69      444.63     58.76 o 
  -4   1   6       10.11      -21.25     21.25 o 
  -3   1   6     1314.39     1318.89     50.23 o 
  -2   1   6      222.24      185.01     22.98 o 
  -1   1   6     1379.10     1309.99     49.21 o 
   0   1   6       25.22       58.00     17.31 o 
   1   1   6      332.97      332.57     30.92 o 
   2   1   6     1786.77     1788.41     58.94 o 
   3   1   6      113.06       38.44     17.37 o 
   4   1   6     1702.75     1593.86     60.26 o 
   5   1   6      882.31      859.61     54.18 o 
   6   1   6     2476.28     2400.72     80.89 o 
   7   1   6      223.84      189.80     32.19 o 
   8   1   6     1887.14     1965.90     97.96 o 
   9   1   6     1133.11     1213.80     80.84 o 
  10   1   6        5.09       -0.96     24.20 o 
  11   1   6     1112.44      972.35     79.73 o 
  12   1   6      332.91      378.78     68.45 o 
  -8   2   6      491.26      484.89    114.65 o 
  -7   2   6       86.59      120.19     43.24 o 
  -6   2   6      619.13      734.69     80.27 o 
  -5   2   6     1355.85     1371.97    101.60 o 
  -4   2   6     4506.11     4374.53    208.61 o 
  -3   2   6     1500.31     1659.38     88.64 o 
  -2   2   6     9156.89     8968.35    158.60 o 
  -1   2   6      104.84      124.73     23.34 o 
   0   2   6     3164.85     3029.74     85.73 o 
   1   2   6     4730.05     4836.21    119.41 o 
   2   2   6     8324.79     7960.22    144.12 o 
   3   2   6     1145.69     1259.52     65.00 o 
   4   2   6    13879.89    13951.80    257.04 o 
   5   2   6     1934.35     2000.98     89.09 o 
   6   2   6     7287.39     7820.07    155.63 o 
   7   2   6     1227.50     1252.65     74.32 o 
   8   2   6     6881.30     6933.70    189.06 o 
   9   2   6      797.34      815.78     67.89 o 
  10   2   6     5006.69     5180.60    147.36 o 
  11   2   6      162.88      162.74     40.48 o 
  12   2   6     2285.67     2214.00    279.35 o 
  -8   3   6      378.77      428.23     73.48 o 
  -7   3   6      124.73      105.93     45.39 o 
  -6   3   6     1405.60     1281.28    156.04 o 
  -5   3   6      600.51      655.88     74.74 o 
  -4   3   6      461.94      541.66     69.07 o 
  -3   3   6      996.51     1062.06     85.27 o 
  -2   3   6     1127.24     1129.42     92.84 o 
  -1   3   6     1333.08     1343.69     44.57 o 
   0   3   6     1933.34     2014.89     69.00 o 
   1   3   6       15.99        6.97     14.52 o 
   2   3   6     1209.13     1274.76     52.09 o 
   3   3   6     1960.06     2057.55     92.80 o 
   4   3   6       93.83       77.50     21.55 o 
   5   3   6     2185.21     2232.82     75.73 o 
   6   3   6      372.62      371.72     40.34 o 
   7   3   6      693.31      778.46     58.48 o 
   8   3   6       89.29       87.14     26.76 o 
   9   3   6      852.87      848.31     81.35 o 
  10   3   6      105.00      111.27     34.55 o 
  11   3   6      840.09      860.25     76.09 o 
  12   3   6      151.37      135.41     87.53 o 
  -8   4   6     1430.95     1721.85    141.18 o 
  -7   4   6      183.25      132.14     73.82 o 
  -6   4   6     5010.54     4853.10    183.48 o 
  -5   4   6      744.89      655.86     78.19 o 
  -4   4   6     2772.41     3129.44    164.98 o 
  -3   4   6      819.25      895.53     82.06 o 
  -2   4   6    10543.31    10906.29    246.67 o 
  -1   4   6     2573.43     2596.51     56.67 o 
   0   4   6    11541.55    11653.54    246.92 o 
   1   4   6      176.05      130.65     22.51 o 
   2   4   6    11145.04    11263.72    178.38 o 
   3   4   6        1.15       -2.05      9.72 o 
   4   4   6    12116.26    11940.51    194.91 o 
   5   4   6      537.29      482.27     43.30 o 
   6   4   6     4047.10     4037.49    109.04 o 
   7   4   6     2421.74     2630.05     90.50 o 
   8   4   6     4358.84     4313.35    122.72 o 
   9   4   6       46.37       94.83     30.56 o 
  10   4   6     1392.07     1514.33    244.96 o 
  11   4   6       20.95       11.52     37.07 o 
  12   4   6     1149.03     1232.88    119.15 o 
  -7   5   6      949.07     1059.02    110.13 o 
  -6   5   6      234.13      153.77     50.18 o 
  -5   5   6       16.31        4.04     30.50 o 
  -4   5   6       91.95      130.26     43.62 o 
  -3   5   6      351.34      299.74     55.93 o 
  -2   5   6      655.20      710.15     73.51 o 
  -1   5   6     2086.24     2106.25    136.46 o 
   0   5   6     1852.93     1952.94     60.23 o 
   1   5   6      732.90      729.22     44.41 o 
   2   5   6      256.28      303.81     32.54 o 
   3   5   6      416.82      351.79    102.43 o 
   4   5   6      899.41      879.10     56.75 o 
   5   5   6      183.66      185.92     29.72 o 
   6   5   6      348.68      327.19     38.38 o 
   7   5   6      955.60      807.05     59.59 o 
   8   5   6        1.28       -6.19     20.16 o 
   9   5   6      452.17      439.41     53.69 o 
  10   5   6      113.13      112.28     35.18 o 
  11   5   6      182.35      226.50     80.53 o 
  12   5   6      189.08      176.45     59.26 o 
  -6   6   6     2612.33     2703.68    185.96 o 
  -5   6   6      333.37      249.99     82.77 o 
  -4   6   6     2052.22     2155.66    118.01 o 
  -3   6   6        2.93      -15.94     24.91 o 
  -2   6   6     4379.68     4297.38    154.79 o 
  -1   6   6     1619.08     1688.64     92.26 o 
   0   6   6     7263.04     6854.40    126.63 o 
   1   6   6      395.47      414.13     39.22 o 
   2   6   6     5319.28     4957.34    112.00 o 
   3   6   6      284.32      349.39     37.35 o 
   4   6   6     3356.77     3462.23     96.78 o 
   5   6   6      751.87      784.37     56.16 o 
   6   6   6     7350.09     7436.83    157.29 o 
   7   6   6      165.12      104.44     27.98 o 
   8   6   6     4022.84     4148.89    120.93 o 
   9   6   6      123.09      139.05     34.27 o 
  10   6   6     2622.42     2548.10    133.02 o 
  11   6   6      111.90       80.30     70.75 o 
  12   6   6     1275.48     1354.55    178.41 o 
  -6   7   6      130.37      129.90     52.49 o 
  -5   7   6      470.18      484.30     75.51 o 
  -4   7   6      356.77      385.21     66.43 o 
  -3   7   6     1131.16     1031.20    183.44 o 
  -2   7   6     1502.79     1403.96    144.57 o 
  -1   7   6       63.33       54.72     30.84 o 
   0   7   6     1083.37     1100.29     90.56 o 
   1   7   6      857.25      829.96     52.88 o 
   2   7   6      152.65      127.79     24.93 o 
   3   7   6     1304.90     1273.68    120.54 o 
   4   7   6     2484.98     2657.03     87.05 o 
   5   7   6      215.66      164.36     30.55 o 
   6   7   6     2565.16     2599.01    127.62 o 
   7   7   6      837.95      884.86     65.19 o 
   8   7   6      204.61      169.10     49.25 o 
   9   7   6       11.15       -6.13     20.91 o 
  10   7   6     1310.09     1392.15    117.69 o 
  11   7   6      330.63      376.87     69.95 o 
  12   7   6      148.74       90.86     46.47 o 
  -5   8   6      229.70      209.71     55.78 o 
  -4   8   6     2806.43     2541.32    189.03 o 
  -3   8   6      326.87      425.97     67.74 o 
  -2   8   6     1792.03     1903.97    119.03 o 
  -1   8   6     1239.18     1146.58    246.36 o 
   0   8   6     2124.78     2272.74    111.96 o 
   1   8   6       42.77       21.75     27.25 o 
   2   8   6     2700.56     2765.76    103.55 o 
   3   8   6      828.42      784.73     68.59 o 
   4   8   6     4658.61     4761.51    122.98 o 
   5   8   6      160.05      155.99     30.86 o 
   6   8   6     5407.86     5666.02    140.73 o 
   7   8   6      715.96      793.70     63.27 o 
   8   8   6      771.19      936.94     91.18 o 
   9   8   6      346.56      298.78     43.99 o 
  10   8   6     3607.70     3561.68    161.81 o 
  11   8   6      338.73      461.66     77.15 o 
  12   8   6     2944.33     2984.79    261.18 o 
  -4   9   6      130.52       42.04     41.61 o 
  -3   9   6       99.45      187.92     53.37 o 
  -2   9   6       17.04       -8.67     29.06 o 
  -1   9   6      563.94      599.75     75.95 o 
   0   9   6      147.57      149.80     41.50 o 
   1   9   6       91.83       34.51     28.88 o 
   2   9   6      119.70      114.36     27.99 o 
   3   9   6      167.66      203.45     41.55 o 
   4   9   6       57.69       33.02     22.53 o 
   5   9   6     1235.12     1445.14     83.70 o 
   6   9   6      174.51      183.27     35.55 o 
   7   9   6      955.01     1047.94     74.39 o 
   8   9   6       11.57       20.73     23.13 o 
   9   9   6      617.80      675.95     84.01 o 
  10   9   6      822.25      803.47     95.90 o 
  11   9   6      523.94      613.69    134.50 o 
  12   9   6       76.65      131.72     53.28 o 
  -3  10   6      788.66      893.15    135.34 o 
  -2  10   6     3301.57     3552.83    161.05 o 
  -1  10   6      130.01       92.26     46.70 o 
   0  10   6     3876.15     3730.79    154.11 o 
   1  10   6       39.61       60.22     32.93 o 
   2  10   6      653.90      716.50     78.44 o 
   3  10   6     1086.14     1149.01     86.14 o 
   4  10   6     3585.03     3654.12    114.97 o 
   5  10   6      638.49      650.56     78.60 o 
   6  10   6     2871.25     2887.15    109.49 o 
   7  10   6      440.30      486.00     53.59 o 
   8  10   6     2021.41     2075.30     95.88 o 
   9  10   6      155.97      153.16     48.37 o 
  10  10   6     3856.75     3796.44    362.13 o 
  11  10   6      775.35      800.22    101.30 o 
  -2  11   6       58.61       97.87     64.32 o 
  -1  11   6     1397.44     1387.84    118.61 o 
   0  11   6      759.17      752.19    100.11 o 
   1  11   6      300.99      264.85     53.97 o 
   2  11   6      904.98      836.56     87.39 o 
   3  11   6      235.14      299.26     43.91 o 
   4  11   6     1239.14     1408.11     88.56 o 
   5  11   6      888.45      910.38     72.35 o 
   6  11   6     1147.95      980.00     76.34 o 
   7  11   6      305.44      200.16     58.15 o 
   8  11   6      493.04      492.99     77.44 o 
   9  11   6      722.68      752.10     92.14 o 
  10  11   6     1433.17     1370.09    126.91 o 
  11  11   6        5.34       -1.20     46.70 o 
  -1  12   6        5.16       26.53     38.14 o 
   0  12   6     1767.77     1759.25    134.03 o 
   1  12   6       77.76       11.64     30.07 o 
   2  12   6     2844.59     2842.86    138.79 o 
   3  12   6      634.71      544.06     72.70 o 
   4  12   6     4251.19     4085.28    155.95 o 
   5  12   6       13.03       70.10     29.39 o 
   6  12   6     2214.49     2412.84    103.62 o 
   7  12   6     1443.39     1448.60     96.76 o 
   9  12   6        0.50       -5.01     33.15 o 
  10  12   6     1791.47     1439.27    130.87 o 
   0  13   6      480.32      512.66     81.58 o 
   1  13   6       41.08       36.69     37.61 o 
   2  13   6       47.63       16.42     34.07 o 
   3  13   6      323.75      327.45     65.12 o 
   4  13   6      178.22      241.82     72.70 o 
   5  13   6      118.48      109.81     57.78 o 
   6  13   6      177.51      123.74     45.25 o 
   7  13   6      211.04       90.73     48.66 o 
   8  13   6        5.45      -12.90     35.00 o 
   9  13   6        5.13        5.42     33.15 o 
   2  14   6     2997.06     3152.74    158.67 o 
   3  14   6      146.27      222.82     57.35 o 
   4  14   6     2701.75     2719.74    142.87 o 
   5  14   6        0.45      -37.47     40.83 o 
   6  14   6     2073.07     2005.23    119.49 o 
   7  14   6      121.75      133.38     54.13 o 
   8  14   6     2712.56     2838.65    157.67 o 
  -5 -13   7     1614.25     1760.02    213.08 o 
  -4 -13   7      330.30      132.55     72.15 o 
  -3 -13   7     1437.03     1400.97    185.68 o 
  -2 -13   7      122.93      154.36     79.98 o 
  -1 -13   7     1379.03      827.72    138.70 o 
   0 -13   7       92.76       65.99     65.43 o 
   1 -13   7      915.37     1003.87    135.90 o 
  -6 -12   7      484.83      232.10     87.25 o 
  -5 -12   7        8.44       -7.27     49.77 o 
  -4 -12   7      365.71      418.89    106.26 o 
  -3 -12   7      446.85      532.98    112.41 o 
  -2 -12   7      366.53      382.54    103.46 o 
  -1 -12   7      363.61      329.97     95.08 o 
   0 -12   7       29.87       13.03     34.24 o 
   1 -12   7       28.95       28.20     39.92 o 
   2 -12   7      136.91      123.52     51.35 o 
   3 -12   7      138.95      189.69     61.02 o 
  -7 -11   7     2362.61     2274.28    141.21 o 
  -6 -11   7       61.69       55.93     56.49 o 
  -5 -11   7     1002.34      964.74    149.88 o 
  -4 -11   7       98.16      161.07     72.15 o 
  -3 -11   7     4403.07     4623.47    263.42 o 
  -2 -11   7       97.12       93.40     58.16 o 
  -1 -11   7     1575.49     1817.06    197.98 o 
   0 -11   7        2.41       -8.72     31.44 o 
   1 -11   7     1485.52     1612.93    127.67 o 
   2 -11   7      364.30      416.35     72.70 o 
   3 -11   7     1492.42     1544.88    135.44 o 
   4 -11   7      225.74      217.19    110.46 o 
  -8 -10   7      846.49      747.52     98.81 o 
  -7 -10   7        3.82       28.80     39.94 o 
  -6 -10   7       29.30        6.99     34.12 o 
  -5 -10   7      224.61      230.62     52.54 o 
  -4 -10   7      137.35      105.14     63.20 o 
  -3 -10   7      203.00      177.29     72.15 o 
  -2 -10   7      607.61      560.95    110.18 o 
  -1 -10   7      534.16      540.13     69.88 o 
   0 -10   7        6.98       28.18     33.77 o 
   1 -10   7      253.41      123.10    180.36 o 
   2 -10   7      112.01       80.29     39.81 o 
   3 -10   7      650.61      675.21     86.41 o 
   4 -10   7      111.87       35.41     38.22 o 
   5 -10   7        9.93      -15.43     35.43 o 
   6 -10   7      552.81      501.72     82.23 o 
  -8  -9   7       87.42       48.54     43.64 o 
  -7  -9   7     2678.29     2668.13    141.34 o 
  -6  -9   7      121.64       82.15     41.43 o 
  -5  -9   7     1212.53     1133.64     98.26 o 
  -4  -9   7       92.37       76.37     60.96 o 
  -3  -9   7     2563.47     2507.20    180.08 o 
  -2  -9   7        0.59       49.77     49.77 o 
  -1  -9   7     2333.28     2377.53    198.54 o 
   0  -9   7       14.88       30.03     31.79 o 
   1  -9   7     2049.94     2411.86    123.73 o 
   2  -9   7      381.38      299.84     58.44 o 
   3  -9   7     3675.80     3947.46    163.90 o 
   4  -9   7      705.38      764.03     90.56 o 
   5  -9   7     1832.23     1683.86    135.25 o 
   6  -9   7       69.95       34.50     37.07 o 
   7  -9   7     1203.61     1264.45    123.38 o 
  -9  -8   7       17.30       -9.26     48.10 o 
  -8  -8   7       64.82       51.66     40.92 o 
  -7  -8   7      119.88       71.54     41.04 o 
  -6  -8   7      178.41      210.43     51.73 o 
  -5  -8   7      539.16      530.98     92.00 o 
  -4  -8   7        3.75       24.42     31.32 o 
  -3  -8   7      765.58      849.19     76.31 o 
  -2  -8   7      102.35       92.69     25.47 o 
  -1  -8   7      473.85      476.96     61.09 o 
   0  -8   7        9.17      -12.58     25.56 o 
   1  -8   7       45.43       59.53     32.72 o 
   2  -8   7     1511.08     1708.01    173.37 o 
   3  -8   7      555.50      493.23     68.70 o 
   4  -8   7      509.01      573.24     78.24 o 
   5  -8   7        1.76      -31.32     57.05 o 
   6  -8   7      427.75      356.93     68.47 o 
   7  -8   7       99.69       23.16     38.41 o 
  -9  -7   7     1070.53      970.89    152.68 o 
  -8  -7   7       21.18       21.58     36.94 o 
  -7  -7   7     3349.97     3506.60    152.85 o 
  -6  -7   7     1676.04     1548.52    116.44 o 
  -5  -7   7     2212.82     2512.51    148.77 o 
  -4  -7   7     2856.46     2868.65    121.48 o 
  -3  -7   7     2371.92     2260.75    162.75 o 
  -2  -7   7      149.50      158.78     28.37 o 
  -1  -7   7     4863.14     4922.13    112.34 o 
   0  -7   7     1440.41     1512.34    122.20 o 
   1  -7   7     8910.87     8924.08    226.55 o 
   2  -7   7     1034.81     1045.05    159.95 o 
   3  -7   7     3488.05     3511.76    145.72 o 
   4  -7   7        3.75      -19.99     25.09 o 
   5  -7   7     2092.51     2320.51    255.87 o 
   6  -7   7      110.72      189.41     52.49 o 
   7  -7   7     2031.23     1953.77    143.53 o 
   8  -7   7       32.20       68.58     46.46 o 
  -9  -6   7      196.78       52.01     51.45 o 
  -8  -6   7      327.75      337.48     63.66 o 
  -7  -6   7      121.59      144.31     52.57 o 
  -6  -6   7      126.42      100.45     38.92 o 
  -5  -6   7      712.80      675.87     73.36 o 
  -4  -6   7      299.78      283.66     48.81 o 
  -3  -6   7      338.42      349.41     36.59 o 
  -2  -6   7     1694.81     1796.84     67.85 o 
  -1  -6   7      873.39      923.91     55.93 o 
   0  -6   7     1036.12     1021.79     95.97 o 
   1  -6   7      896.16      922.93     81.72 o 
   2  -6   7     2717.14     2905.45    123.29 o 
   3  -6   7      226.19      114.07     70.75 o 
   4  -6   7      913.66      883.70     87.18 o 
   5  -6   7      301.73      327.24     58.90 o 
   6  -6   7      805.08      924.37     95.07 o 
   7  -6   7       23.11       64.98     38.66 o 
   8  -6   7      736.68      711.66     91.41 o 
   9  -6   7      111.69      147.29     53.50 o 
  -9  -5   7     1152.65     1248.29    170.58 o 
  -8  -5   7      123.67      140.38     70.47 o 
  -7  -5   7     2729.03     2961.91    159.67 o 
  -6  -5   7     1038.40     1079.49     96.19 o 
  -5  -5   7     1899.97     1902.27    100.83 o 
  -4  -5   7      392.59      411.52     67.95 o 
  -3  -5   7     5951.21     5788.54    123.15 o 
  -2  -5   7      429.83      402.74     43.38 o 
  -1  -5   7     3847.75     3784.13     95.46 o 
   0  -5   7     1728.60     1806.83     72.27 o 
   1  -5   7     3402.28     3307.72     95.22 o 
   2  -5   7     1353.50     1458.86    136.46 o 
   3  -5   7     3460.76     3475.47    164.70 o 
   4  -5   7      139.78      151.56     60.96 o 
   5  -5   7     5564.08     5505.84    184.28 o 
   6  -5   7      146.12      172.70     48.52 o 
   7  -5   7     2190.47     1938.10    135.43 o 
   8  -5   7     1018.61      954.04    101.49 o 
   9  -5   7     1171.16     1458.13    127.56 o 
  -9  -4   7      103.42        0.00     46.98 o 
  -8  -4   7      527.37      483.77    108.50 o 
  -7  -4   7      308.87      278.52     85.01 o 
  -6  -4   7     1282.70     1251.26     97.50 o 
  -5  -4   7     1005.58      994.85     84.45 o 
  -4  -4   7     1060.67     1066.26     56.10 o 
  -3  -4   7      281.29      287.65     33.13 o 
  -2  -4   7     2379.60     2393.64     74.26 o 
  -1  -4   7      207.08      227.87     30.09 o 
   0  -4   7      102.51       68.26     20.55 o 
   1  -4   7      669.78      710.99     54.22 o 
   2  -4   7     2044.90     2012.71     59.93 o 
   3  -4   7      378.33      475.65     32.30 o 
   4  -4   7     1454.43     1470.40    115.77 o 
   5  -4   7     1213.79     1161.98     95.64 o 
   6  -4   7      455.85      452.10     66.93 o 
   7  -4   7       89.46      124.67     42.68 o 
   8  -4   7       28.24       64.15     41.08 o 
   9  -4   7        0.36      -17.58     29.81 o 
  10  -4   7      142.15      124.51     52.39 o 
  -9  -3   7     1503.64     1222.56    172.81 o 
  -8  -3   7      391.74      360.17     96.19 o 
  -7  -3   7     4935.74     4923.24    263.42 o 
  -6  -3   7      542.80      540.22     66.38 o 
  -5  -3   7     2903.27     2828.05    294.18 o 
  -4  -3   7      186.32      205.57     29.14 o 
  -3  -3   7     6678.86     6626.96    131.34 o 
  -2  -3   7      432.51      437.46     39.10 o 
  -1  -3   7     6763.72     6670.24    128.92 o 
   0  -3   7      224.59      191.84     28.61 o 
   1  -3   7    10839.07    10904.29    174.03 o 
   2  -3   7      971.88      988.87     64.31 o 
   3  -3   7     4462.54     4308.73    103.11 o 
   4  -3   7       93.08       51.11     25.39 o 
   5  -3   7     6520.32     6667.79    401.28 o 
   6  -3   7     2267.19     2381.64    124.16 o 
   7  -3   7     2498.77     2416.69    123.75 o 
   8  -3   7       22.08      -20.77     23.28 o 
   9  -3   7     1238.02     1296.71    144.85 o 
  10  -3   7      203.34      185.05     55.83 o 
  -9  -2   7      150.15      237.69     90.60 o 
  -8  -2   7      258.61      360.17     96.75 o 
  -7  -2   7      258.77      225.94     79.42 o 
  -6  -2   7      480.65      530.19    102.35 o 
  -5  -2   7      574.40      582.63     47.46 o 
  -4  -2   7       49.97        5.49     18.83 o 
  -3  -2   7       71.26       29.61     31.78 o 
  -2  -2   7     1032.16     1050.04     54.23 o 
  -1  -2   7      546.27      574.01     43.01 o 
   0  -2   7     1991.08     1997.96     92.07 o 
   1  -2   7       26.54       18.79     17.08 o 
   2  -2   7      805.56      807.34     45.18 o 
   3  -2   7      611.29      674.33     58.43 o 
   4  -2   7     1177.55     1135.89     54.80 o 
   5  -2   7      106.77       73.00     22.23 o 
   6  -2   7      911.87      885.85     67.52 o 
   7  -2   7      118.89      113.68     32.07 o 
   8  -2   7      759.47      781.46    166.66 o 
   9  -2   7     1453.67     1449.65    119.41 o 
  10  -2   7      346.39      412.00     72.78 o 
  11  -2   7      237.73      331.43    100.95 o 
  -9  -1   7     1986.20     1823.21    210.28 o 
  -8  -1   7      573.95      567.10    119.68 o 
  -7  -1   7     3326.88     3391.96    224.27 o 
  -6  -1   7        8.51      -29.64     29.64 o 
  -5  -1   7     2224.58     2316.02    103.68 o 
  -4  -1   7       88.49       74.37     22.52 o 
  -3  -1   7     9204.93     8871.62    340.87 o 
  -2  -1   7      238.42      279.66     31.97 o 
  -1  -1   7     7575.98     7609.39    138.52 o 
   0  -1   7      303.16      242.27     29.27 o 
   1  -1   7     4750.02     4677.86    102.25 o 
   2  -1   7     1928.63     1891.78     63.45 o 
   3  -1   7     5626.97     5253.27    110.87 o 
   4  -1   7       15.62       12.80     16.05 o 
   5  -1   7     5972.22     5527.06    172.11 o 
   6  -1   7     1291.76     1241.88     66.11 o 
   7  -1   7     2926.78     2442.80    218.01 o 
   8  -1   7       13.53       20.92     23.92 o 
   9  -1   7     1557.45     1549.06    137.86 o 
  10  -1   7       36.52       23.62     38.52 o 
  11  -1   7      813.55      936.11    105.57 o 
  -8   0   7      368.13      579.40    121.92 o 
  -7   0   7        0.82       -8.39     49.77 o 
  -6   0   7       34.88       44.07     31.29 o 
  -5   0   7        5.33       -0.46     24.98 o 
  -4   0   7       67.38       85.01     33.84 o 
  -3   0   7      334.36      299.10     45.58 o 
  -2   0   7      271.43      245.84     34.40 o 
  -1   0   7      825.45      883.18     49.06 o 
   0   0   7      644.66      554.78     41.16 o 
   1   0   7      400.89      344.71     33.17 o 
   2   0   7        1.48       20.88     15.19 o 
   3   0   7      528.48      482.88     60.45 o 
   4   0   7      877.26      923.62     52.04 o 
   5   0   7     2494.81     2467.88     80.00 o 
   6   0   7       23.71        2.85     14.73 o 
   7   0   7     1921.77     1950.07     79.29 o 
   8   0   7      112.57      110.45     30.39 o 
   9   0   7      681.91      840.11     68.56 o 
  10   0   7      682.37      772.12     69.22 o 
  11   0   7      247.17      252.57     60.07 o 
  12   0   7       44.14       70.23     48.32 o 
  -8   1   7        0.58       27.40     60.96 o 
  -7   1   7      949.57     1030.17    153.80 o 
  -6   1   7      889.57      972.99     90.46 o 
  -5   1   7      821.86      986.66     87.34 o 
  -4   1   7      420.13      427.98     57.60 o 
  -3   1   7     1150.45     1313.58     84.19 o 
  -2   1   7      688.43      723.18     42.67 o 
  -1   1   7     4371.90     4186.65     95.97 o 
   0   1   7      244.88      266.10     29.82 o 
   1   1   7     8461.77     8859.61    152.04 o 
   2   1   7     8885.65     9109.27    155.57 o 
   3   1   7     8245.59     8142.12    188.20 o 
   4   1   7     1457.60     1461.54     60.99 o 
   5   1   7     5016.58     5094.90    118.87 o 
   6   1   7        7.13        0.69     19.21 o 
   7   1   7     3986.88     3998.19    113.83 o 
   8   1   7      425.42      351.65     44.60 o 
   9   1   7     5072.33     5155.06    149.02 o 
  10   1   7      292.17      283.39     46.96 o 
  11   1   7     3908.22     4024.68    209.55 o 
  12   1   7       30.40       -0.26     40.13 o 
  -8   2   7       60.25       17.90     58.72 o 
  -7   2   7      446.10      571.72     78.61 o 
  -6   2   7      280.80      277.80     56.01 o 
  -5   2   7      989.28      768.54     79.46 o 
  -4   2   7      752.37      805.22     78.83 o 
  -3   2   7      493.82      503.71     61.09 o 
  -2   2   7        9.14        3.58     13.39 o 
  -1   2   7     1699.16     1785.04     60.28 o 
   0   2   7     3044.30     2985.58     79.26 o 
   1   2   7      899.34      946.49     60.17 o 
   2   2   7     2326.19     2526.69     75.91 o 
   3   2   7      436.48      458.94     74.66 o 
   4   2   7      322.66      343.96     37.14 o 
   5   2   7     1717.11     1802.23     85.83 o 
   6   2   7      273.38      263.98     36.18 o 
   7   2   7      793.24      675.59     56.04 o 
   8   2   7      107.86      105.97     30.17 o 
   9   2   7        0.77        3.58     21.78 o 
  10   2   7     1186.46     1174.94    108.07 o 
  11   2   7       31.00       30.90     31.95 o 
  12   2   7      427.95      467.40     74.84 o 
  -7   3   7     1871.05     1618.53    274.60 o 
  -6   3   7      258.04      368.09     65.39 o 
  -5   3   7     3903.83     4297.60    164.00 o 
  -4   3   7      265.28      231.39     50.28 o 
  -3   3   7     4290.07     4499.75    155.02 o 
  -2   3   7     3166.54     3377.47    177.57 o 
  -1   3   7    10366.82    10904.38    169.91 o 
   0   3   7      614.83      698.46     44.69 o 
   1   3   7     8136.29     8232.44    146.39 o 
   2   3   7      463.82      398.97     36.90 o 
   3   3   7     8717.94     8764.91    224.83 o 
   4   3   7       11.42       23.62     17.80 o 
   5   3   7     8181.87     7889.36    156.72 o 
   6   3   7       52.43       48.57     21.88 o 
   7   3   7     3015.14     3157.36    102.64 o 
   8   3   7     1020.06     1071.83     74.44 o 
   9   3   7     1404.87     1633.88     98.14 o 
  10   3   7        9.64       22.96     24.49 o 
  11   3   7     2366.72     2467.96    110.97 o 
  12   3   7      516.21      488.54     79.34 o 
  -7   4   7      222.91       96.10     74.10 o 
  -6   4   7      240.77      294.73     92.28 o 
  -5   4   7     1226.58     1310.36    110.75 o 
  -4   4   7      356.53      354.99    123.04 o 
  -3   4   7      188.79      193.83     45.66 o 
  -2   4   7      830.40      907.26     82.81 o 
  -1   4   7      966.80      997.04    131.99 o 
   0   4   7     1519.98     1483.73     55.63 o 
   1   4   7     1765.47     1686.26     61.46 o 
   2   4   7      849.26      901.16     71.54 o 
   3   4   7      970.05     1093.95     67.10 o 
   4   4   7      397.22      315.76     44.60 o 
   5   4   7     1059.20     1019.48     63.97 o 
   6   4   7      759.32      773.05     59.30 o 
   7   4   7        3.45       10.37     19.44 o 
   8   4   7     1166.62     1093.02     74.77 o 
   9   4   7      397.71      398.79     65.64 o 
  10   4   7      218.01      215.09     42.50 o 
  11   4   7       62.38       52.46     32.32 o 
  12   4   7      214.86      102.19     67.95 o 
  -6   5   7      161.05      106.26     64.32 o 
  -5   5   7     2111.34     2442.72    166.10 o 
  -4   5   7      209.11      206.70     52.01 o 
  -3   5   7     2913.64     2998.06    133.18 o 
  -2   5   7      810.09     1072.12     93.60 o 
  -1   5   7    12014.38    12478.18    276.42 o 
   0   5   7      945.33     1017.88     50.22 o 
   1   5   7     2927.15     3011.19    121.03 o 
   2   5   7      672.11      660.42     48.42 o 
   3   5   7     5392.96     5347.30    254.75 o 
   4   5   7       58.91       46.49     27.01 o 
   5   5   7     4807.45     4688.42    120.04 o 
   6   5   7     1974.92     2121.10     82.10 o 
   7   5   7     2802.78     2990.56    101.27 o 
   8   5   7      213.33      176.19     36.06 o 
   9   5   7     4316.83     4321.54    133.25 o 
  10   5   7      285.99      273.20     56.88 o 
  11   5   7     1924.63     1897.11    230.14 o 
  12   5   7      193.19       42.25     65.15 o 
  -6   6   7      674.75      770.79    142.61 o 
  -5   6   7      400.11      340.82     66.95 o 
  -4   6   7       34.42       37.17     35.96 o 
  -3   6   7      294.87      249.11     52.31 o 
  -2   6   7      580.76      601.76    110.18 o 
  -1   6   7     2275.44     2199.06    110.31 o 
   0   6   7     1167.78     1275.53     96.29 o 
   1   6   7      114.56      126.99     24.70 o 
   2   6   7      188.36      234.01     32.26 o 
   3   6   7     2627.39     2346.69    127.51 o 
   4   6   7       36.03       33.23     20.43 o 
   5   6   7     3208.14     3129.37     98.58 o 
   6   6   7     1415.83     1452.80     82.41 o 
   7   6   7      369.69      439.07     48.74 o 
   8   6   7     1123.21     1206.88     80.49 o 
   9   6   7      159.17      173.14     37.70 o 
  10   6   7       69.97       59.96     42.34 o 
  11   6   7      269.42      348.75     67.81 o 
  12   6   7      211.74      323.34     78.86 o 
  -5   7   7     2618.72     2552.50    201.90 o 
  -4   7   7      416.06      489.92     80.53 o 
  -3   7   7     2315.07     2419.87    128.52 o 
  -2   7   7       21.82       49.62     33.05 o 
  -1   7   7     3043.81     3011.71    132.44 o 
   0   7   7     1393.79     1485.54    107.67 o 
   1   7   7     2135.34     2143.16    170.30 o 
   2   7   7      247.99      218.20     31.82 o 
   3   7   7     3270.40     3572.62    203.57 o 
   4   7   7      114.36      122.60     41.16 o 
   5   7   7     5988.57     6088.66    144.62 o 
   6   7   7      179.55      158.41     32.06 o 
   7   7   7     2333.56     2431.67    159.25 o 
   8   7   7      488.00      507.42     54.10 o 
   9   7   7     3796.42     3642.74    146.93 o 
  10   7   7      955.37     1038.67     81.46 o 
  11   7   7     2395.76     2502.93    192.39 o 
  12   7   7      110.27      -32.30     35.74 o 
  -5   8   7       21.29       10.32     36.77 o 
  -4   8   7       15.73       18.26     37.72 o 
  -3   8   7        3.83       -2.72     32.21 o 
  -2   8   7      273.81      275.15     70.47 o 
  -1   8   7       90.24      104.26     39.89 o 
   0   8   7      267.52      372.01     59.00 o 
   1   8   7       81.70       13.60     27.47 o 
   2   8   7        1.66      -10.79     17.47 o 
   3   8   7      424.43      403.12     43.85 o 
   4   8   7      444.18      428.88     46.45 o 
   5   8   7       19.11      -16.02     16.02 o 
   6   8   7      623.06      641.39     75.25 o 
   7   8   7       67.68       77.77     28.49 o 
   8   8   7      273.08      268.73     42.95 o 
   9   8   7       47.01       25.95     26.12 o 
  10   8   7      116.24      143.96     90.32 o 
  11   8   7      498.20      509.81    190.43 o 
  12   8   7      757.77      618.64     92.91 o 
  -4   9   7      658.95      795.84    138.14 o 
  -3   9   7     2362.28     2472.44    203.85 o 
  -2   9   7      508.41      515.89     74.33 o 
  -1   9   7     1865.63     1769.41    126.91 o 
   0   9   7        6.24        5.70     42.78 o 
   1   9   7     3176.03     3288.02    141.58 o 
   2   9   7        1.90        6.64     23.69 o 
   3   9   7     4552.67     4364.14    121.70 o 
   4   9   7     2455.66     2303.99    128.04 o 
   5   9   7     2726.13     2763.56    100.36 o 
   6   9   7       82.76       87.39     29.61 o 
   7   9   7     2805.78     2948.23    115.42 o 
   8   9   7      109.76      113.14     42.35 o 
   9   9   7     3315.71     3417.43    121.23 o 
  10   9   7      304.86      357.11     71.03 o 
  11   9   7     2595.60     2325.14    164.51 o 
  12   9   7       85.09       72.78     61.52 o 
  -3  10   7      186.08      277.09     65.69 o 
  -2  10   7      742.23      587.34     82.81 o 
  -1  10   7       37.55       54.06     40.52 o 
   0  10   7      303.94      252.79     55.66 o 
   1  10   7     1304.73     1106.19    103.19 o 
   2  10   7      277.98       59.17    136.74 o 
   3  10   7      872.39      800.47     76.76 o 
   4  10   7      642.03      757.99     76.99 o 
   5  10   7      729.70      864.41     84.86 o 
   6  10   7      313.44      362.14     49.10 o 
   7  10   7     1690.58     1628.14     97.59 o 
   8  10   7      178.14      175.43     38.59 o 
   9  10   7      241.76      309.64     64.25 o 
  10  10   7      436.39      356.79    141.49 o 
  11  10   7     1006.66      936.77    183.72 o 
  -2  11   7       85.73       65.16     44.49 o 
  -1  11   7     1662.32     1571.14    129.70 o 
   0  11   7      590.46      564.11     78.46 o 
   1  11   7     3911.85     3586.96    165.54 o 
   2  11   7      215.29      132.22     43.00 o 
   3  11   7     2599.53     2705.72    133.07 o 
   4  11   7      204.98      255.25     42.48 o 
   5  11   7     2887.09     3009.04    112.30 o 
   6  11   7      303.73      358.50     74.94 o 
   7  11   7     4826.18     4872.04    197.01 o 
   8  11   7     1230.55     1312.10    244.94 o 
   9  11   7     3090.23     3328.24    237.97 o 
  10  11   7      213.25      199.31     61.07 o 
  11  11   7     1991.20     2113.80    164.67 o 
  -1  12   7      153.87      142.40     53.89 o 
   0  12   7      878.65      929.44    103.34 o 
   1  12   7      227.74      271.15    109.62 o 
   2  12   7      294.92      263.34     58.10 o 
   3  12   7      520.13      468.32     73.16 o 
   4  12   7      395.13      400.97     74.66 o 
   5  12   7      455.73      441.18     66.59 o 
   6  12   7      374.19      311.83    106.06 o 
   7  12   7      197.10      226.33     54.65 o 
   8  12   7      669.27      587.62     86.08 o 
   9  12   7        0.59       36.28     43.90 o 
  10  12   7      166.49      201.59    122.76 o 
   1  13   7     1648.94     1583.70    197.98 o 
   2  13   7      399.06      377.60     69.91 o 
   3  13   7     1865.98     1899.57    382.26 o 
   4  13   7      214.63      215.33     56.29 o 
   5  13   7     2238.89     2605.07    191.27 o 
   6  13   7       58.55       45.41     74.98 o 
   7  13   7     2771.72     3048.19    199.62 o 
   8  13   7      749.29      601.45    268.73 o 
   9  13   7     1748.57     1762.09    145.24 o 
   4  14   7      269.93      185.67     71.59 o 
   5  14   7      343.53      307.65    143.73 o 
   6  14   7      691.70      760.94     77.18 o 
   7  14   7      239.03      297.32     68.02 o 
  -3 -13   8      322.63      318.78     97.87 o 
  -2 -13   8      287.80      490.48    113.53 o 
  -1 -13   8      425.36      426.16    106.26 o 
   0 -13   8        1.42        1.68     38.03 o 
  -5 -12   8      634.87      589.47    128.07 o 
  -4 -12   8     1855.23     1708.01    201.34 o 
  -3 -12   8      444.91      670.00    132.55 o 
  -2 -12   8     2950.21     3024.52    224.83 o 
  -1 -12   8       71.59       58.16     62.08 o 
   0 -12   8     1314.79     1271.22    171.14 o 
   1 -12   8      175.91      121.47     52.78 o 
   2 -12   8     1415.03     1227.44    121.25 o 
  -6 -11   8       70.07       81.65     66.55 o 
  -5 -11   8     1052.30     1003.89    159.95 o 
  -4 -11   8       11.78      114.65     68.79 o 
  -3 -11   8      816.06      796.96    137.02 o 
  -2 -11   8       65.14       41.95     55.37 o 
  -1 -11   8      440.09      501.66    110.74 o 
   0 -11   8      726.81      693.92    136.74 o 
   1 -11   8      247.17       96.79    100.95 o 
   2 -11   8      173.07      149.66     76.06 o 
   3 -11   8       84.15      103.62     89.20 o 
   4 -11   8       50.40       72.55     51.16 o 
  -7 -10   8       98.55       98.50     50.97 o 
  -6 -10   8     1084.30     1173.36    211.40 o 
  -5 -10   8       71.16       83.33     70.47 o 
  -4 -10   8     2701.71     2729.79    204.13 o 
  -3 -10   8      674.72      444.62    102.35 o 
  -2 -10   8     2446.71     2523.98    194.07 o 
  -1 -10   8      220.84       92.84     59.84 o 
   0 -10   8     1897.97     2082.70    127.80 o 
   1 -10   8        9.58        5.54     32.17 o 
   2 -10   8     1837.56     1918.36    156.87 o 
   3 -10   8      299.15      288.21     63.79 o 
   4 -10   8     2601.93     2676.24    160.01 o 
   5 -10   8       85.54       42.93     42.80 o 
  -7  -9   8       93.30       72.07     47.84 o 
  -6  -9   8      119.69      104.59     47.41 o 
  -5  -9   8      254.51      276.78     54.54 o 
  -4  -9   8      206.98       15.10     52.57 o 
  -3  -9   8      137.73      130.31     64.88 o 
  -2  -9   8      174.76      131.43     67.11 o 
  -1  -9   8      417.72      462.37     65.52 o 
   0  -9   8      173.26      149.36     56.77 o 
   1  -9   8        0.82        3.73     30.50 o 
   2  -9   8      203.70      135.42     82.77 o 
   3  -9   8      392.89      450.79    101.79 o 
   4  -9   8      225.17      198.07     53.66 o 
   5  -9   8      617.54      435.39    135.06 o 
   6  -9   8       66.14       66.41     72.43 o 
  -8  -8   8     1203.58     1169.35    115.80 o 
  -7  -8   8      299.35      239.64     81.09 o 
  -6  -8   8     7006.35     6389.63    209.62 o 
  -5  -8   8     2013.72     1864.47    115.56 o 
  -4  -8   8     1348.78     1606.97    140.10 o 
  -3  -8   8      277.05      284.18     49.95 o 
  -2  -8   8     2352.78     2249.94    172.81 o 
  -1  -8   8      726.01      756.16     93.96 o 
   0  -8   8     3882.89     3954.95    151.56 o 
   1  -8   8      136.52       98.30     55.09 o 
   2  -8   8     2452.71     2664.78    130.10 o 
   3  -8   8       44.82        7.42     24.61 o 
   4  -8   8     2163.83     2457.87    134.38 o 
   5  -8   8       34.34       40.83     37.54 o 
   6  -8   8     1220.73     1132.67    114.67 o 
   7  -8   8      209.19      143.39     54.77 o 
  -8  -7   8      102.52      115.66    117.45 o 
  -7  -7   8      629.90      589.78     79.99 o 
  -6  -7   8       38.85       -5.94     30.82 o 
  -5  -7   8        4.88       20.97     31.64 o 
  -4  -7   8      195.96      210.61     48.66 o 
  -3  -7   8       12.99        6.75     24.72 o 
  -2  -7   8     1180.85     1195.00     70.36 o 
  -1  -7   8      292.87      307.64     50.61 o 
   0  -7   8      975.23     1011.94     88.33 o 
   1  -7   8      255.10      297.69    117.45 o 
   2  -7   8      224.36      281.36     53.58 o 
   3  -7   8     2870.56     2628.49    130.65 o 
   4  -7   8      919.73     1032.53    263.42 o 
   5  -7   8      536.89      476.78     73.13 o 
   6  -7   8      171.96      122.67     47.38 o 
   7  -7   8      806.85      624.07     87.97 o 
   8  -7   8      273.50      232.73     64.09 o 
  -8  -6   8     1611.43     1756.66    203.57 o 
  -7  -6   8       18.70       32.87     37.17 o 
  -6  -6   8     3756.39     3719.46    153.24 o 
  -5  -6   8      252.09      324.27     74.94 o 
  -4  -6   8     1141.26     1474.97    105.23 o 
  -3  -6   8        8.65        1.01     25.40 o 
  -2  -6   8     3755.58     3746.40    103.24 o 
  -1  -6   8       60.47       68.70     22.55 o 
   0  -6   8     2330.06     2371.64     76.19 o 
   1  -6   8      856.94      751.80     76.57 o 
   2  -6   8     1974.95     2142.06    111.12 o 
   3  -6   8     1048.06      953.39     91.14 o 
   5  -6   8      239.76      190.89     50.72 o 
   6  -6   8     2425.65     2237.41    138.66 o 
   7  -6   8      120.94      189.74     53.75 o 
   8  -6   8     1329.16     1341.53    168.62 o 
   9  -6   8      224.20      288.91     79.70 o 
  -8  -5   8       56.75        5.03     34.12 o 
  -7  -5   8      184.55      258.38     79.98 o 
  -6  -5   8      512.79      470.53     65.77 o 
  -5  -5   8      447.43      381.04     57.97 o 
  -4  -5   8     1515.93     1437.47    189.03 o 
  -3  -5   8     1584.90     1505.74     67.84 o 
  -2  -5   8      495.63      474.28     43.47 o 
  -1  -5   8      739.01      831.39     55.93 o 
   0  -5   8      616.19      693.54     49.74 o 
   1  -5   8      270.87      279.28     32.34 o 
   2  -5   8       34.91        9.96     25.62 o 
   3  -5   8     1427.45     1288.27    101.04 o 
   4  -5   8      151.65       75.95     36.62 o 
   5  -5   8      118.40       47.54     26.59 o 
   6  -5   8      572.08      655.82     82.24 o 
   7  -5   8      445.57      492.81     74.34 o 
   8  -5   8        0.42      -16.78     44.74 o 
   9  -5   8       66.89       89.06     63.76 o 
  -8  -4   8     1863.96     2325.44    230.98 o 
  -7  -4   8      163.65       13.42     33.56 o 
  -6  -4   8     1856.37     1904.37    112.94 o 
  -5  -4   8      306.36      444.11     98.15 o 
  -4  -4   8     2770.09     2839.64    118.92 o 
  -3  -4   8      553.54      529.01     46.17 o 
  -2  -4   8     4523.80     4565.28    111.05 o 
  -1  -4   8      663.96      676.32     98.64 o 
   0  -4   8     6053.67     6248.95    131.21 o 
   1  -4   8        1.07       23.12     18.04 o 
   2  -4   8     4559.95     4733.69    105.80 o 
   3  -4   8      690.28      705.55     72.13 o 
   4  -4   8     6038.69     5976.75    186.32 o 
   5  -4   8      161.33      220.48     48.07 o 
   6  -4   8     4884.76     4692.83    188.19 o 
   7  -4   8      610.43      416.91     68.18 o 
   8  -4   8     1415.20     1587.07    129.90 o 
   9  -4   8       88.95      115.12     48.37 o 
  10  -4   8     2257.58     2075.44    313.19 o 
  -8  -3   8      430.70      227.06     86.13 o 
  -7  -3   8      369.29      365.76     95.63 o 
  -6  -3   8      194.24        2.24     35.23 o 
  -5  -3   8     1221.30     1199.28     91.61 o 
  -4  -3   8     1880.75     1817.33    130.43 o 
  -3  -3   8      101.01       80.67     23.45 o 
  -2  -3   8       31.17       21.45     18.58 o 
  -1  -3   8     2313.76     2188.03    147.81 o 
   0  -3   8      173.19      145.09     26.84 o 
   1  -3   8     1155.04     1255.26     92.60 o 
   2  -3   8      510.04      463.61     40.05 o 
   3  -3   8      519.22      573.47     43.32 o 
   4  -3   8       33.66       18.33     17.11 o 
   5  -3   8     1292.98     1249.71    119.96 o 
   6  -3   8        8.92        9.25     28.67 o 
   7  -3   8      140.66      182.08     50.02 o 
   8  -3   8      122.08       76.35     42.02 o 
   9  -3   8      299.75      189.70    157.99 o 
  10  -3   8      418.03      360.45     72.94 o 
  -8  -2   8     1882.58     1982.61    215.32 o 
  -7  -2   8      391.15      437.35    104.58 o 
  -6  -2   8     2161.64     2327.68    181.76 o 
  -5  -2   8      608.87      665.53    112.41 o 
  -4  -2   8     3391.74     3377.97    146.58 o 
  -3  -2   8      372.03      327.93     37.35 o 
  -2  -2   8     6869.77     6804.43    138.42 o 
  -1  -2   8        2.62       -7.80     15.00 o 
   0  -2   8     7323.71     7347.22    142.91 o 
   1  -2   8      610.19      647.32     47.99 o 
   2  -2   8     5511.07     5265.34    115.89 o 
   3  -2   8     1829.17     1957.77     72.05 o 
   4  -2   8     6692.15     6499.27    133.70 o 
   5  -2   8       49.44       66.66     22.13 o 
   6  -2   8     4585.55     4563.65    116.63 o 
   7  -2   8      351.65       88.15     84.17 o 
   8  -2   8     1811.17     2026.79    199.66 o 
   9  -2   8       25.49       53.51     47.26 o 
  10  -2   8     2248.22     2130.09    507.82 o 
  11  -2   8       50.28      128.51     52.88 o 
  -8  -1   8       24.65      -38.59     49.77 o 
  -7  -1   8      340.59      227.62     81.65 o 
  -6  -1   8       23.23       36.35     49.22 o 
  -5  -1   8      459.24      393.46     56.41 o 
  -4  -1   8       46.58       96.73     32.48 o 
  -3  -1   8       12.43       -5.47     16.64 o 
  -2  -1   8       50.04       61.08     20.95 o 
  -1  -1   8     1303.50     1440.92     61.11 o 
   0  -1   8      957.32      996.36     59.35 o 
   1  -1   8       31.44       20.76     18.18 o 
   2  -1   8      272.28      240.58     31.25 o 
   3  -1   8       64.89       99.24     23.54 o 
   4  -1   8      285.03      312.33     49.41 o 
   5  -1   8      270.95      273.70     48.85 o 
   6  -1   8     1731.22     1725.65     74.65 o 
   7  -1   8      162.96      155.64     47.81 o 
   8  -1   8      292.44      179.39     62.78 o 
   9  -1   8      528.04      458.79     71.54 o 
  10  -1   8      437.38      393.25     71.18 o 
  11  -1   8       70.95       39.01     50.05 o 
  -8   0   8      706.14      911.61    157.15 o 
  -7   0   8       20.13       53.13     59.28 o 
  -6   0   8     2624.06     2794.66    201.34 o 
  -5   0   8      760.01      668.94    119.68 o 
  -4   0   8      916.19     1033.69     86.98 o 
  -3   0   8      891.86      935.07     62.87 o 
  -2   0   8     2737.51     2788.74     95.39 o 
  -1   0   8      733.33      745.73     51.18 o 
   0   0   8     4561.15     4584.06    113.30 o 
   1   0   8     1653.49     1814.94     67.73 o 
   2   0   8     6991.18     7025.16    139.00 o 
   3   0   8     4613.81     4653.25    110.23 o 
   4   0   8     5922.97     5696.22    165.09 o 
   5   0   8      394.28      393.48     62.16 o 
   6   0   8     2602.76     2636.92     90.53 o 
   7   0   8     2302.14     2250.20    102.64 o 
   8   0   8     7117.45     7276.58    168.71 o 
   9   0   8      288.55      351.78     74.08 o 
  10   0   8     1293.71     1245.89    139.26 o 
  11   0   8        5.59        1.88     38.16 o 
  -8   1   8      122.16      144.29     78.86 o 
  -7   1   8      112.97       31.32     56.49 o 
  -6   1   8      261.48      320.96     58.53 o 
  -5   1   8      645.03      748.32     80.66 o 
  -4   1   8      397.43      316.28     53.78 o 
  -3   1   8        1.01       -1.05     28.24 o 
  -2   1   8      677.99      704.77     48.04 o 
  -1   1   8     1051.14     1122.32     66.20 o 
   0   1   8     1804.91     1725.52     65.43 o 
   1   1   8      465.46      401.46     38.21 o 
   2   1   8      700.37      651.22     47.97 o 
   3   1   8     3386.94     3381.67    113.71 o 
   4   1   8     1177.28     1133.40     65.72 o 
   5   1   8     1301.27     1163.41     87.50 o 
   6   1   8      527.53      510.21     58.10 o 
   7   1   8      921.69      831.07     67.23 o 
   8   1   8      377.66      405.44    100.44 o 
   9   1   8      411.47      440.63     54.82 o 
  10   1   8       43.95       76.49     33.59 o 
  11   1   8      361.16      368.36     70.70 o 
  12   1   8      192.97      151.70     58.52 o 
  -7   2   8      681.40      639.80    129.19 o 
  -6   2   8     4861.88     5028.67    192.39 o 
  -5   2   8       59.68       31.88     34.13 o 
  -4   2   8     3058.16     3199.84    135.21 o 
  -3   2   8       79.60      113.30     37.18 o 
  -2   2   8     5820.80     6225.85    180.08 o 
  -1   2   8     1176.56     1165.23     61.10 o 
   0   2   8     5710.66     5683.63    120.58 o 
   1   2   8     1230.47     1243.49     58.49 o 
   2   2   8     8640.93     8448.04    156.54 o 
   3   2   8     1161.78     1188.17     67.07 o 
   4   2   8    10364.40    10146.71    183.01 o 
   5   2   8       88.76      106.47     26.02 o 
   6   2   8     4785.37     4550.31    121.78 o 
   7   2   8      104.96      146.37     31.76 o 
   8   2   8     1475.38     1569.77     86.21 o 
   9   2   8      105.03      127.81     46.21 o 
  10   2   8      981.11     1090.68    101.12 o 
  11   2   8      464.95      593.46     66.86 o 
  12   2   8     1853.81     1931.30    120.88 o 
  -7   3   8      102.84      149.32     74.38 o 
  -6   3   8      508.74      571.09     86.97 o 
  -5   3   8      332.16      383.01     66.71 o 
  -4   3   8      316.75      314.81     54.86 o 
  -3   3   8      335.13      437.68     64.80 o 
  -2   3   8      481.50      515.43    125.84 o 
  -1   3   8      109.50      134.94     36.57 o 
   0   3   8      947.86      933.22     52.37 o 
   1   3   8     2232.96     2134.51     83.36 o 
   2   3   8        6.64       -0.90     19.99 o 
   3   3   8     2301.59     2347.15    108.60 o 
   4   3   8      854.36      859.54     81.32 o 
   5   3   8     1327.70     1238.59     88.31 o 
   6   3   8      371.00      359.80     45.57 o 
   7   3   8      314.17      360.05     45.05 o 
   8   3   8      286.67      257.65     41.15 o 
   9   3   8      206.05      205.22     40.92 o 
  10   3   8      256.26      257.76     46.29 o 
  11   3   8      731.87      738.46     88.18 o 
  12   3   8        2.91      -30.73     30.73 o 
  -6   4   8     1328.44     1540.14    130.50 o 
  -5   4   8      200.72      234.73     57.01 o 
  -4   4   8     1709.62     1969.72    138.70 o 
  -3   4   8      508.29      640.98     75.73 o 
  -2   4   8     4991.75     5095.64    171.79 o 
  -1   4   8     1100.65     1008.67     86.77 o 
   0   4   8    10188.60    10204.95    173.29 o 
   1   4   8      310.98      299.48     34.40 o 
   2   4   8     5321.74     5194.54    119.99 o 
   3   4   8     1379.65     1558.80     65.17 o 
   4   4   8     7523.84     7622.44    157.23 o 
   5   4   8      373.91      429.33     45.48 o 
   6   4   8     4171.01     3925.34    114.81 o 
   7   4   8      253.00      322.31     43.81 o 
   8   4   8     2669.82     2665.87    101.96 o 
   9   4   8      381.60      402.85     52.97 o 
  10   4   8     2358.55     2518.19    140.17 o 
  11   4   8       37.74       69.16     34.45 o 
  12   4   8     2377.12     2419.40    230.98 o 
  -6   5   8      231.09      338.92     98.43 o 
  -5   5   8      144.07       78.54     42.40 o 
  -4   5   8      639.32      739.93     85.81 o 
  -3   5   8      285.41      280.24     55.21 o 
  -2   5   8      408.42      481.80     68.81 o 
  -1   5   8     1618.96     1715.22    114.37 o 
   0   5   8      364.73      332.47     54.32 o 
   1   5   8      873.59      804.82     53.95 o 
   2   5   8      294.62      349.28     60.83 o 
   3   5   8        5.93       -4.26     19.33 o 
   4   5   8      479.60      464.44     56.68 o 
   5   5   8       82.33       67.99     26.31 o 
   6   5   8      523.99      594.33     54.18 o 
   7   5   8     2453.69     2566.57     96.96 o 
   8   5   8      458.53      498.91     54.73 o 
   9   5   8       25.55       23.51     27.90 o 
  10   5   8      328.81      333.92     55.36 o 
  11   5   8      384.97      322.46     52.92 o 
  12   5   8       79.10       98.75     85.85 o 
  -5   6   8      398.01      336.22    125.84 o 
  -4   6   8     1452.95     1611.79    131.21 o 
  -3   6   8       79.23       53.20     35.98 o 
  -2   6   8     4320.14     4516.24    171.41 o 
  -1   6   8      851.71      884.62     87.27 o 
   0   6   8     4554.51     4771.85    165.68 o 
   1   6   8     1134.69     1127.22     91.15 o 
   2   6   8     2278.65     2277.61     99.85 o 
   3   6   8      372.61      393.60     42.55 o 
   4   6   8     3513.52     3651.80    130.55 o 
   5   6   8      515.78      505.61     50.54 o 
   6   6   8     5989.85     6207.78    151.44 o 
   7   6   8       56.81       59.29     27.95 o 
   8   6   8     2819.85     2955.71    109.19 o 
   9   6   8     1383.62     1423.91     92.32 o 
  10   6   8     3231.69     3217.12    121.70 o 
  11   6   8      242.48      136.89     50.96 o 
  12   6   8     1934.50     2095.61    159.51 o 
  -5   7   8      236.00      302.17     68.21 o 
  -4   7   8       88.52       74.27     46.10 o 
  -3   7   8       76.23       47.59     36.94 o 
  -2   7   8       10.05        8.58     33.52 o 
  -1   7   8      419.42      458.28     66.75 o 
   0   7   8        1.15       12.94     28.17 o 
   1   7   8     1223.18     1260.74    101.83 o 
   2   7   8       31.32       41.13     31.58 o 
   3   7   8      585.18      619.10     73.82 o 
   4   7   8      317.21      290.27     40.58 o 
   5   7   8        1.00       14.95     20.70 o 
   6   7   8      476.74      584.81     74.65 o 
   7   7   8      272.24      237.55     40.73 o 
   8   7   8       96.30      140.43     35.17 o 
   9   7   8      177.56      149.42     38.29 o 
  10   7   8        0.52      -23.58     23.58 o 
  11   7   8      335.61      307.20     67.20 o 
  12   7   8      261.87      201.40     78.30 o 
  -4   8   8     2589.70     2800.42    156.20 o 
  -3   8   8      587.98      805.96    213.08 o 
  -2   8   8     1185.73     1299.41    145.13 o 
  -1   8   8      347.01      274.76     65.99 o 
   0   8   8     1966.77     1975.05    121.43 o 
   1   8   8      314.48      385.51     65.15 o 
   2   8   8     5087.70     4751.82    169.06 o 
   3   8   8      418.69      257.62     73.34 o 
   4   8   8     2383.71     2343.51    243.28 o 
   5   8   8      131.65      123.63     36.92 o 
   6   8   8      731.79      697.01     62.69 o 
   7   8   8      415.69      484.82     54.92 o 
   8   8   8     2252.84     2275.74     98.91 o 
   9   8   8      535.35      559.09     62.28 o 
  10   8   8     3889.82     3942.76    137.14 o 
  11   8   8        0.70       16.28     42.28 o 
  12   8   8     1569.68     1930.21    157.76 o 
  -3   9   8      234.77      188.98     57.25 o 
  -2   9   8        5.83       28.66     39.99 o 
  -1   9   8      355.17      319.90     62.68 o 
   0   9   8     1516.93     1553.60    122.52 o 
   1   9   8      263.61      271.47     54.32 o 
   2   9   8     1185.11     1306.30    109.49 o 
   3   9   8      336.04      330.81     52.00 o 
   4   9   8     1099.55     1153.85    122.31 o 
   5   9   8      314.99      280.50     42.03 o 
   6   9   8     3546.21     3543.71    118.38 o 
   7   9   8      262.97      299.46     69.81 o 
   8   9   8      342.43      364.03     67.64 o 
   9   9   8       99.27      120.49     36.48 o 
  10   9   8     1063.87     1107.18    111.91 o 
  11   9   8      385.63      388.07     76.52 o 
  -2  10   8     1558.71     1662.09    302.28 o 
  -1  10   8      293.93      294.76     62.92 o 
   0  10   8     2011.12     2165.63    144.85 o 
   1  10   8       55.09       25.00     34.53 o 
   2  10   8     2641.39     2521.70    130.70 o 
   3  10   8      128.33      171.61     46.71 o 
   4  10   8     2400.08     2577.59    100.78 o 
   5  10   8      146.55      194.32     39.21 o 
   6  10   8     6749.01     6905.71    243.50 o 
   7  10   8      912.31      963.27     79.01 o 
   8  10   8     1484.02     1478.59     98.36 o 
   9  10   8       26.82       44.61     31.61 o 
  10  10   8     2719.94     2507.83    154.85 o 
  11  10   8      110.42      147.58     53.64 o 
  -1  11   8      367.47      366.23     71.68 o 
   0  11   8      268.76      191.56     95.91 o 
   1  11   8      548.87      627.16     83.26 o 
   2  11   8      312.10      307.66     61.55 o 
   3  11   8       31.06       30.99     34.59 o 
   4  11   8      403.17      441.53     68.20 o 
   5  11   8     1065.92     1040.48     96.31 o 
   6  11   8      478.46      523.54     59.82 o 
   7  11   8      232.85      225.36     44.51 o 
   8  11   8      167.59      159.31     41.80 o 
   9  11   8      267.21      266.89    148.77 o 
  10  11   8      126.23       85.89     62.64 o 
   0  12   8     2039.88     2022.10    171.98 o 
   1  12   8      315.14      260.60     62.68 o 
   3  12   8       97.70      136.14     46.58 o 
   4  12   8     1460.46     1450.79    123.35 o 
   5  12   8      207.31      273.88     59.48 o 
   6  12   8     2699.69     2761.19    137.22 o 
   7  12   8      167.44      196.48     44.17 o 
   8  12   8     2547.34     2491.03    117.82 o 
   9  12   8      386.21      456.43     79.84 o 
  10  12   8     1561.36     1557.06    140.76 o 
   2  13   8       38.15       52.22     40.45 o 
   3  13   8       70.69       74.40     43.27 o 
   4  13   8      477.85      440.94     73.50 o 
   5  13   8      333.85      280.02     61.99 o 
   6  13   8      231.29      177.57    100.39 o 
   7  13   8      600.90      662.29     72.52 o 
   8  13   8      145.80       73.20     46.31 o 
  -4 -12   9      403.04      631.97    131.99 o 
  -3 -12   9      370.05      285.79     98.43 o 
  -2 -12   9      353.21      284.67     99.55 o 
  -1 -12   9      196.83      123.04     78.86 o 
   0 -12   9      462.32      314.87     98.99 o 
   1 -12   9      224.60      102.17     59.84 o 
  -5 -11   9     1887.46     1843.35    210.84 o 
  -4 -11   9      668.99      907.69    153.24 o 
  -3 -11   9     1779.78     1885.29    210.28 o 
  -2 -11   9       98.77       77.74     66.55 o 
  -1 -11   9     1491.29     1685.08    195.74 o 
   0 -11   9      118.00       88.36     67.11 o 
   1 -11   9     1035.69     1187.10    207.77 o 
   2 -11   9      496.29      902.10    147.09 o 
   3 -11   9     2545.12     2672.98    182.69 o 
  -6 -10   9       92.48      -45.86     49.22 o 
  -5 -10   9      219.74      209.73     82.77 o 
  -4 -10   9      372.12      344.51     98.99 o 
  -3 -10   9       16.44       90.04     63.76 o 
  -2 -10   9      433.03      388.69     99.55 o 
  -1 -10   9      119.30       84.45     63.20 o 
   0 -10   9      236.16      277.20     58.84 o 
   1 -10   9       24.01      -18.18     32.82 o 
   2 -10   9       79.05      130.35     48.41 o 
   3 -10   9       62.99       44.58     39.45 o 
   4 -10   9      565.18      708.90     94.12 o 
   5 -10   9       32.09       26.50     47.41 o 
  -7  -9   9     1905.38     1923.28    148.22 o 
  -6  -9   9      525.43      394.54     70.78 o 
  -5  -9   9     3398.93     3399.28    190.99 o 
  -4  -9   9      637.55      693.49    126.39 o 
  -3  -9   9     1389.97     1688.43    186.80 o 
  -2  -9   9     1053.81      983.19    143.73 o 
  -1  -9   9     4886.46     5354.99    282.43 o 
   0  -9   9      846.25      815.64     89.36 o 
   1  -9   9     2246.48     2367.80    129.93 o 
   2  -9   9        5.64      -24.67     29.84 o 
   3  -9   9     1699.01     2064.82    214.76 o 
   4  -9   9       11.79       43.33     42.23 o 
   5  -9   9     1904.90     2070.14    156.09 o 
   6  -9   9        7.32       -8.58     37.82 o 
  -7  -8   9       18.02      -17.33     32.81 o 
  -6  -8   9      311.34      264.01     60.11 o 
  -5  -8   9      465.35      339.73     62.66 o 
  -4  -8   9        1.50       -2.35     30.72 o 
  -3  -8   9       19.47      -14.54     43.06 o 
  -2  -8   9      187.78      353.46     90.60 o 
  -1  -8   9        7.85       -2.05     29.13 o 
   0  -8   9      800.60      769.52     85.07 o 
   1  -8   9      188.54      249.39     55.35 o 
   2  -8   9       49.50       30.89     34.32 o 
   3  -8   9      280.73      244.47     55.78 o 
   4  -8   9      423.16      224.07    149.32 o 
   5  -8   9      302.70      310.98     66.41 o 
   6  -8   9      756.46      724.33    190.71 o 
   7  -8   9        2.44      -14.85     35.53 o 
  -7  -7   9     1267.51     1353.01    121.79 o 
  -6  -7   9       78.32      100.24     41.80 o 
  -5  -7   9     3929.87     4190.44    325.21 o 
  -4  -7   9      533.20      531.15     70.63 o 
  -3  -7   9     2133.22     2029.91    107.56 o 
  -2  -7   9        4.19        7.81     39.15 o 
  -1  -7   9     4075.36     4234.68    153.44 o 
   0  -7   9       22.69      -12.55     26.18 o 
   1  -7   9     3070.86     2986.87    133.60 o 
   2  -7   9       76.09       82.77     39.23 o 
   3  -7   9     1498.55     1500.94    146.25 o 
   4  -7   9      233.35      292.19     60.70 o 
   5  -7   9     1689.52     1733.82    137.01 o 
   6  -7   9      216.32      224.65     59.30 o 
   7  -7   9     2212.88     2317.51    423.93 o 
   8  -7   9       81.27       49.41     43.39 o 
  -8  -6   9        2.01      -34.67     50.33 o 
  -7  -6   9      114.26      124.16     68.79 o 
  -6  -6   9      451.21      412.18     66.82 o 
  -5  -6   9        7.33       12.14     32.72 o 
  -4  -6   9      998.99      863.26     84.89 o 
  -3  -6   9      329.08      465.66     62.61 o 
  -2  -6   9     1202.62     1221.09     72.76 o 
  -1  -6   9     2062.27     2320.51     83.72 o 
   0  -6   9      150.82      115.13     39.32 o 
   1  -6   9      211.01      156.94     44.21 o 
   2  -6   9      374.74      403.83     61.20 o 
   3  -6   9      110.47      146.04     45.06 o 
   4  -6   9      397.37      466.61     71.94 o 
   5  -6   9       46.66       -3.38     41.95 o 
   6  -6   9      425.29      394.22    170.02 o 
   7  -6   9      275.45      288.94     66.23 o 
   8  -6   9      165.22      140.93     65.99 o 
  -8  -5   9      436.87      377.51    105.70 o 
  -7  -5   9     1898.60     2099.49    222.59 o 
  -6  -5   9       27.31       56.06     38.68 o 
  -5  -5   9     3518.44     3780.57    151.02 o 
  -4  -5   9     1650.14     1648.01    115.21 o 
  -3  -5   9     2953.90     3075.61    127.32 o 
  -2  -5   9        3.10        0.37     19.48 o 
  -1  -5   9     1702.93     2077.07    114.54 o 
   0  -5   9      364.91      422.94     43.20 o 
   1  -5   9     2790.51     2807.72    123.13 o 
   2  -5   9      104.46      118.60     39.33 o 
   3  -5   9     3709.03     3991.55    155.36 o 
   4  -5   9     1285.75     1185.21    143.45 o 
   5  -5   9     3869.82     4008.19    164.89 o 
   6  -5   9      199.91       86.23    105.42 o 
   7  -5   9     1986.67     1979.30    243.56 o 
   8  -5   9      231.73      137.51     49.79 o 
   9  -5   9     1350.31     1452.27    133.05 o 
  -8  -4   9      252.24      213.64     86.13 o 
  -7  -4   9      453.74      296.41     85.01 o 
  -6  -4   9      346.19      262.86     83.33 o 
  -5  -4   9      276.74      224.18     49.29 o 
  -4  -4   9      509.77      662.71     87.81 o 
  -3  -4   9      853.93      826.15     59.98 o 
  -2  -4   9     1974.88     2006.99     77.69 o 
  -1  -4   9       18.42       -2.56     19.30 o 
   0  -4   9     1151.13     1147.72     64.07 o 
   1  -4   9     1446.24     1538.77     71.67 o 
   2  -4   9      400.65      494.99     79.76 o 
   3  -4   9      365.75      371.42     58.44 o 
   4  -4   9     4092.71     4264.42    159.96 o 
   5  -4   9        4.78      -25.35     29.36 o 
   6  -4   9      433.60      362.99     63.45 o 
   7  -4   9      191.72      111.24     64.88 o 
   8  -4   9      100.48      136.22     50.90 o 
   9  -4   9       17.71        9.07     40.05 o 
  10  -4   9      432.78      310.91    173.65 o 
  -8  -3   9      335.65      190.15     84.45 o 
  -7  -3   9     2151.28     2260.56    229.30 o 
  -6  -3   9       83.66        1.12     34.12 o 
  -5  -3   9     2207.54     2226.45    176.17 o 
  -4  -3   9     1365.38     1346.02     97.67 o 
  -3  -3   9     1551.83     1574.94     73.08 o 
  -2  -3   9      410.24      436.98     53.56 o 
  -1  -3   9     6095.08     6152.40    136.30 o 
   0  -3   9      380.98      409.28     42.51 o 
   1  -3   9     4816.90     4624.31    114.36 o 
   2  -3   9      661.60      641.51     50.23 o 
   3  -3   9     2382.51     2205.00     75.22 o 
   4  -3   9     1328.45     1449.65    108.33 o 
   5  -3   9     4080.10     4085.49    160.09 o 
   6  -3   9      101.93      101.07     42.51 o 
   7  -3   9     2946.12     2954.61    206.93 o 
   8  -3   9      434.51      371.21     69.40 o 
   9  -3   9     1549.25     1464.68    128.89 o 
  10  -3   9       12.39       20.72     41.25 o 
  -8  -2   9      233.60      238.25     90.60 o 
  -7  -2   9      149.17       69.91     59.84 o 
  -6  -2   9      809.19      593.38    118.01 o 
  -5  -2   9        0.46       -8.39     29.08 o 
  -4  -2   9      511.48      449.91     53.06 o 
  -3  -2   9      190.12      220.39     34.04 o 
  -2  -2   9        0.76       32.75     20.40 o 
  -1  -2   9      103.88      128.85     28.46 o 
   0  -2   9      493.31      562.21     48.80 o 
   1  -2   9     1261.67     1308.44     66.99 o 
   2  -2   9      221.90      267.44     45.50 o 
   3  -2   9      109.59      101.10     32.53 o 
   4  -2   9      139.16      163.86     29.37 o 
   5  -2   9      322.96      344.28     39.91 o 
   6  -2   9       83.83      107.48     41.91 o 
   7  -2   9      691.26      605.17    140.94 o 
   8  -2   9      229.71       37.83     55.65 o 
   9  -2   9      183.17      310.39     89.48 o 
  10  -2   9      458.37      408.52     75.13 o 
  -6  -1   9      466.38      323.82     95.08 o 
  -5  -1   9     1985.64     2330.47    183.44 o 
  -4  -1   9      600.71      431.02     99.83 o 
  -3  -1   9      955.33      971.74     63.19 o 
  -2  -1   9      377.20      435.21     43.77 o 
  -1  -1   9     2205.64     2176.39    102.75 o 
   0  -1   9     1318.19     1366.71     65.91 o 
   1  -1   9     9593.59     9274.01    171.20 o 
   2  -1   9     2043.36     1951.04     73.68 o 
   3  -1   9     4723.75     4812.46    117.48 o 
   4  -1   9      926.56     1000.79     63.34 o 
   5  -1   9     4878.42     4989.52    184.28 o 
   6  -1   9      421.21      447.76     47.07 o 
   7  -1   9     3987.07     4206.29    121.89 o 
   8  -1   9     1607.59     1385.87    163.87 o 
   9  -1   9     1848.95     1720.83    133.46 o 
  10  -1   9        3.06      -32.98     32.98 o 
  11  -1   9     1200.62     1373.50    128.13 o 
  -7   0   9      191.28      131.99     76.06 o 
  -6   0   9       70.51       73.26     58.16 o 
  -5   0   9       80.83       62.93     35.19 o 
  -4   0   9     1016.87     1098.57    131.15 o 
  -3   0   9      603.29      682.97     72.34 o 
  -2   0   9      153.69      163.82     29.96 o 
  -1   0   9      102.14       69.83     23.72 o 
   0   0   9      191.86      212.00     31.37 o 
   1   0   9      426.84      500.04     73.44 o 
   2   0   9     1070.85     1115.60     72.67 o 
   3   0   9      133.98       91.92     31.33 o 
   4   0   9      557.71      598.70     50.03 o 
   5   0   9      649.59      692.42     56.10 o 
   6   0   9      467.10      513.45     50.53 o 
   7   0   9      590.13      532.14     61.50 o 
   8   0   9      735.46      796.55     67.06 o 
   9   0   9       20.91       27.43     38.14 o 
  10   0   9      435.51      374.04     71.76 o 
  11   0   9      243.18      107.53    107.94 o 
  -7   1   9     2039.77     2065.38    231.54 o 
  -6   1   9      611.80      568.78    119.68 o 
  -5   1   9     2285.48     2419.72    124.85 o 
  -4   1   9        2.32       -2.13     28.62 o 
  -3   1   9     7058.45     7020.68    462.52 o 
  -2   1   9      127.73      102.10     41.39 o 
  -1   1   9     8624.22     8776.28    195.23 o 
   0   1   9      558.32      624.07     50.07 o 
   1   1   9     4420.83     4458.71    112.09 o 
   2   1   9       10.78       46.14     21.10 o 
   3   1   9     4449.43     4256.89    111.29 o 
   4   1   9      328.14      364.99     45.43 o 
   5   1   9     7289.62     7298.36    158.47 o 
   6   1   9      109.12      121.88     30.05 o 
   7   1   9     3141.54     3135.69    265.09 o 
   8   1   9      133.32      147.72     44.71 o 
   9   1   9     1148.19     1224.77     85.96 o 
  10   1   9      157.74      161.72     41.19 o 
  11   1   9     1121.24     1613.68    137.75 o 
  -7   2   9      256.36      260.62     95.63 o 
  -6   2   9        6.47        6.71     52.01 o 
  -5   2   9      133.25      181.93    118.56 o 
  -4   2   9      991.39     1036.71     96.88 o 
  -3   2   9      354.92      435.16     63.45 o 
  -2   2   9        5.72      -15.94     44.74 o 
  -1   2   9      787.51      772.41     53.37 o 
   0   2   9      559.67      585.61     56.54 o 
   1   2   9     1079.58     1054.89     63.65 o 
   2   2   9      681.30      643.20     51.06 o 
   3   2   9      800.74      792.91     57.51 o 
   4   2   9      358.05      393.22     42.60 o 
   5   2   9      847.17      916.20     65.46 o 
   6   2   9     2286.93     2295.98    121.58 o 
   7   2   9      473.38      524.39     54.50 o 
   8   2   9      170.21      136.06     34.45 o 
   9   2   9       74.72       71.58     40.21 o 
  10   2   9      221.85      226.50     46.43 o 
  11   2   9      319.78      290.26     61.66 o 
  12   2   9       63.77      164.96     59.44 o 
  -6   3   9      195.48      225.22     59.26 o 
  -5   3   9     2289.06     2227.95    136.76 o 
  -4   3   9      227.95      170.48     90.32 o 
  -3   3   9     1951.50     2183.39    126.05 o 
  -2   3   9      955.33     1062.39    105.98 o 
  -1   3   9     3028.24     3177.25    132.60 o 
   0   3   9      366.33      369.19     38.65 o 
   1   3   9     4869.72     4926.19    119.03 o 
   2   3   9       66.26       48.95     24.58 o 
   3   3   9     2366.24     2214.43     80.49 o 
   4   3   9     2002.84     2065.85     84.48 o 
   5   3   9     8222.12     8106.76    170.44 o 
   6   3   9      358.85      234.34     65.25 o 
   7   3   9     1217.39     1260.26    110.26 o 
   8   3   9      179.68      192.47     42.95 o 
   9   3   9     2511.38     2427.84    110.08 o 
  10   3   9       21.16       -3.78     27.43 o 
  11   3   9     1678.94     1713.61    109.81 o 
  12   3   9       61.69       -3.99     28.09 o 
  -6   4   9      111.09      193.58     69.91 o 
  -5   4   9      562.26      550.72     80.21 o 
  -4   4   9      396.51      459.85     72.13 o 
  -3   4   9      599.86      559.82     83.05 o 
  -2   4   9       15.68      -26.06     26.06 o 
  -1   4   9     1987.83     1887.86    412.74 o 
   0   4   9     3217.65     3133.85    136.18 o 
   1   4   9     1946.09     1930.47     73.91 o 
   2   4   9      229.24      255.35     34.72 o 
   3   4   9      121.97       69.22     54.87 o 
   4   4   9      829.82      885.47    143.12 o 
   5   4   9      536.11      540.59     68.99 o 
   6   4   9      696.54      719.32     61.95 o 
   7   4   9      175.84      126.12     34.12 o 
   8   4   9      362.45      272.74     72.02 o 
   9   4   9      993.20     1017.99     80.11 o 
  10   4   9      104.88      100.27     36.48 o 
  11   4   9      126.90      107.53     39.90 o 
  12   4   9      408.56      385.11     60.78 o 
  -5   5   9     1815.20     1847.98    142.29 o 
  -4   5   9      167.49       98.44     44.16 o 
  -3   5   9      857.65      780.43     88.16 o 
  -2   5   9      611.09      510.10     71.54 o 
  -1   5   9     3785.91     3860.88    154.81 o 
   0   5   9      114.11       35.88     48.66 o 
   1   5   9     2691.43     2350.07    173.37 o 
   2   5   9     1083.75     1032.64     79.02 o 
   3   5   9     2803.96     2905.64     96.03 o 
   4   5   9     2613.36     2610.75     91.53 o 
   5   5   9     5860.55     6059.87    180.60 o 
   6   5   9      153.20      178.62     45.27 o 
   7   5   9     2551.38     2706.11    102.76 o 
   8   5   9      148.13       94.81     32.25 o 
   9   5   9     4919.15     5073.06    150.66 o 
  10   5   9      436.91      398.16     55.35 o 
  11   5   9     1703.19     1903.04    116.74 o 
  12   5   9      449.19      508.17     83.48 o 
  -5   6   9      443.26      384.70     90.32 o 
  -4   6   9      172.55      146.87     51.41 o 
  -3   6   9       53.92       98.55     44.88 o 
  -2   6   9      203.89      112.12     99.83 o 
  -1   6   9       15.36       19.96     30.33 o 
   0   6   9      854.48      917.36     90.92 o 
   1   6   9        4.08       -4.19     32.72 o 
   2   6   9     1008.86     1104.87     68.81 o 
   3   6   9      276.71      222.32     35.29 o 
   4   6   9     1329.89     1207.77     75.27 o 
   5   6   9        1.06       11.43     21.02 o 
   6   6   9       71.75        7.24     36.51 o 
   7   6   9       17.43        8.77     23.67 o 
   8   6   9      571.31      553.63     60.09 o 
   9   6   9       84.51      106.76     36.55 o 
  10   6   9      259.29      249.41     48.27 o 
  11   6   9       80.37       63.67     37.02 o 
  12   6   9      151.41      107.12     56.49 o 
  -4   7   9      420.01      386.40     81.93 o 
  -3   7   9     1737.29     2025.21    271.52 o 
  -2   7   9      150.73      107.65     60.96 o 
  -1   7   9     1727.17     1810.84    133.24 o 
   0   7   9      798.67      787.09     86.80 o 
   1   7   9     4786.38     4755.76    173.95 o 
   2   7   9     1160.25     1151.04    113.25 o 
   3   7   9     5619.20     5312.40    135.70 o 
   4   7   9      115.68       56.61     40.18 o 
   5   7   9     3258.04     3351.70    172.29 o 
   6   7   9      854.03      866.38     69.79 o 
   7   7   9     1970.14     2158.45     95.61 o 
   8   7   9      829.03      805.15     99.61 o 
   9   7   9     2022.23     2068.76    108.87 o 
  10   7   9      991.45     1185.75     92.37 o 
  11   7   9     2069.24     1964.80    149.97 o 
  12   7   9        5.76       17.25     41.78 o 
  -3   8   9       73.44       36.29     42.28 o 
  -2   8   9       91.77       75.34     45.69 o 
  -1   8   9      166.85      108.11     44.03 o 
   0   8   9      315.66      179.96     50.00 o 
   1   8   9       49.12       -8.37     29.23 o 
   2   8   9     1073.93      960.02     92.54 o 
   3   8   9      740.88      734.03     61.33 o 
   4   8   9      460.99      391.53     57.80 o 
   5   8   9     1034.59     1187.67     81.15 o 
   6   8   9       74.75       39.37     26.87 o 
   7   8   9     2255.39     2136.82    116.70 o 
   8   8   9     1080.71     1117.51     94.63 o 
   9   8   9      430.60      393.57     56.40 o 
  10   8   9       62.11       80.52     35.46 o 
  11   8   9      325.52      402.87     75.33 o 
  -2   9   9       52.26       97.32     48.44 o 
  -1   9   9     2454.64     2225.96    155.22 o 
   0   9   9      379.81      268.83     58.25 o 
   1   9   9     3412.78     3262.15    243.00 o 
   2   9   9      575.04      469.62    109.90 o 
   3   9   9     4595.91     4686.93    177.17 o 
   4   9   9      249.09      262.33     41.45 o 
   5   9   9     3465.32     3434.05    180.08 o 
   6   9   9      122.10      106.86     33.84 o 
   7   9   9     4633.67     4759.97    146.34 o 
   8   9   9        8.08       14.72     28.41 o 
   9   9   9     1726.15     1788.94    111.03 o 
  10   9   9      594.31      599.16    157.15 o 
  11   9   9     3091.11     3257.14    171.03 o 
  -1  10   9        1.47       32.42     39.34 o 
   0  10   9      666.71      572.43     89.20 o 
   1  10   9      437.96      422.36     73.56 o 
   2  10   9      188.50       89.25     41.43 o 
   3  10   9      442.46      443.94    164.42 o 
   4  10   9       16.37        1.42     30.57 o 
   5  10   9       53.62       49.27     30.13 o 
   6  10   9      316.42      353.76     51.59 o 
   7  10   9      889.83      812.41     74.85 o 
   8  10   9      326.82      327.90     52.81 o 
   9  10   9       89.17       24.52     30.51 o 
  10  10   9       64.39      123.99     52.04 o 
  11  10   9       22.68        8.25     41.79 o 
   0  11   9      276.28      259.54     60.90 o 
   1  11   9     1811.32     1816.44    142.02 o 
   2  11   9       71.31       37.83     39.85 o 
   3  11   9     1852.87     1613.49    180.08 o 
   4  11   9       40.62       70.47     57.33 o 
   5  11   9     2067.98     1940.78    162.75 o 
   6  11   9      259.63      352.63     53.32 o 
   7  11   9     2684.75     2622.66    118.34 o 
   8  11   9       81.75       20.90     31.17 o 
   9  11   9     2105.47     2376.74    169.91 o 
  10  11   9       79.33       42.83     46.26 o 
   1  12   9       78.50       50.48     72.70 o 
   2  12   9        1.83       26.80     38.41 o 
   3  12   9      455.58      392.88     76.62 o 
   4  12   9        0.77        3.33     32.25 o 
   5  12   9      103.21      101.04     44.43 o 
   6  12   9      856.20      898.05     97.31 o 
   7  12   9      503.92      502.76     63.30 o 
   8  12   9      192.22      262.66     53.34 o 
   9  12   9      156.83      130.77     54.53 o 
   4  13   9      398.77      362.28     68.37 o 
   5  13   9      477.32      348.90     69.10 o 
   6  13   9       66.72       72.49     46.65 o 
   7  13   9     1253.08     1302.62     99.93 o 
  -4 -11  10      137.67      333.88    101.23 o 
  -3 -11  10      287.15      245.52     90.04 o 
  -2 -11  10      112.63       64.32     72.70 o 
  -1 -11  10      209.46      103.46     69.91 o 
   0 -11  10      100.78       69.91     69.35 o 
   1 -11  10      145.39      111.55     47.44 o 
   2 -11  10        2.20       62.64     46.27 o 
  -5 -10  10      249.23      246.64     92.28 o 
  -4 -10  10     1599.13     1702.97    201.90 o 
  -3 -10  10      823.71      829.40    142.05 o 
  -2 -10  10     1595.20     1558.12    189.59 o 
  -1 -10  10      772.64      841.14    145.41 o 
   0 -10  10     1811.76     1521.21    185.12 o 
   1 -10  10      170.78      176.92     55.55 o 
   2 -10  10     1137.84     1199.70    120.46 o 
   3 -10  10       43.54        5.51     38.27 o 
   4 -10  10      915.78      889.75    108.54 o 
  -6  -9  10      529.31      568.22    124.72 o 
  -5  -9  10       47.70       11.74     56.49 o 
  -4  -9  10      223.47      357.37    101.79 o 
  -3  -9  10      814.57      837.78    143.17 o 
  -2  -9  10       17.01       -5.59     43.06 o 
  -1  -9  10      142.79      126.95     71.59 o 
   0  -9  10      200.73      179.80     52.99 o 
   1  -9  10      268.45      266.10    107.66 o 
   2  -9  10      135.59      142.58     50.00 o 
   3  -9  10      474.10      463.37     76.00 o 
   4  -9  10       88.82       -1.41     30.32 o 
   5  -9  10      802.60      820.74    112.69 o 
  -6  -8  10     1253.73     1450.30    125.94 o 
  -5  -8  10       57.38       82.77     79.14 o 
  -4  -8  10     1190.82     1421.66    175.61 o 
  -3  -8  10      308.68      286.90     84.45 o 
  -2  -8  10     1345.78     1605.66    185.12 o 
  -1  -8  10      113.77      105.14     64.88 o 
   0  -8  10     5133.66     5087.30    186.10 o 
   1  -8  10      283.57      280.88     60.26 o 
   2  -8  10     1198.66     1033.71    101.92 o 
   3  -8  10       11.99        7.81     36.11 o 
   4  -8  10     1241.87     1370.17    124.92 o 
   5  -8  10      179.88      115.33     48.24 o 
   6  -8  10     1360.26     1490.79    139.09 o 
  -6  -7  10      106.62      131.11     61.52 o 
  -5  -7  10      371.22      295.10     67.67 o 
  -4  -7  10      154.53      233.69     53.85 o 
  -3  -7  10      223.58      133.96     45.95 o 
  -2  -7  10      477.47      727.61    124.72 o 
  -1  -7  10     1583.98     1603.10    116.71 o 
   0  -7  10      403.91      414.22    164.15 o 
   1  -7  10     1250.52     1332.18    146.81 o 
   2  -7  10       75.84       62.23     39.61 o 
   3  -7  10       76.46       53.23     38.21 o 
   4  -7  10      436.41      441.44     73.63 o 
   5  -7  10       25.13      -27.51     34.74 o 
   6  -7  10      148.58      147.94     53.41 o 
   7  -7  10      144.17      154.75     57.91 o 
  -7  -6  10       64.30        5.03     58.16 o 
  -6  -6  10     1588.90     1671.47    129.18 o 
  -5  -6  10      131.07      199.55     53.41 o 
  -4  -6  10     2922.66     3016.71    144.01 o 
  -3  -6  10      243.27      229.10     71.03 o 
  -2  -6  10     2678.86     2659.59    176.17 o 
  -1  -6  10       15.94       35.82     34.67 o 
   0  -6  10     3250.92     3654.26    179.53 o 
   1  -6  10      458.16      482.61     69.97 o 
   2  -6  10     2147.81     1936.64    120.08 o 
   3  -6  10       13.17      -10.63     28.87 o 
   4  -6  10     1661.84     1959.29    141.38 o 
   5  -6  10      142.49      135.19     48.80 o 
   6  -6  10     2252.15     1983.72    217.56 o 
   7  -6  10      220.06      226.43     61.07 o 
   8  -6  10     1022.70      813.47    103.61 o 
  -7  -5  10        5.07      -49.22     49.22 o 
  -6  -5  10      347.05      376.39     98.99 o 
  -5  -5  10      275.94      339.89     66.83 o 
  -4  -5  10        4.59        7.25     31.17 o 
  -3  -5  10     1472.84     1442.64    106.77 o 
  -2  -5  10        1.93       -4.58     20.98 o 
  -1  -5  10      120.26      117.30     31.05 o 
   0  -5  10      786.64      760.94     59.90 o 
   1  -5  10      136.03      181.33     45.95 o 
   2  -5  10      442.79      541.53     71.15 o 
   3  -5  10     1078.85     1024.71     96.77 o 
   4  -5  10       10.91       31.75     32.14 o 
   5  -5  10     1497.08     1173.12    128.07 o 
   6  -5  10      920.69      867.87     97.64 o 
   7  -5  10      244.35      159.06     50.52 o 
   8  -5  10       36.91       28.74     58.72 o 
   9  -5  10      315.82      331.74     74.54 o 
  -7  -4  10       31.35      -13.42     53.69 o 
  -6  -4  10     1828.91     1903.19    206.93 o 
  -5  -4  10       51.37       26.84     50.33 o 
  -4  -4  10     4134.10     3948.77    151.81 o 
  -3  -4  10     1063.58     1026.11     91.08 o 
  -2  -4  10     2630.06     2634.45     93.89 o 
  -1  -4  10      146.70      190.01     34.17 o 
   0  -4  10     2303.20     2514.27     89.96 o 
   1  -4  10       68.05       55.59     25.88 o 
   2  -4  10     3267.09     3565.42    188.75 o 
   3  -4  10      270.46      273.52     65.71 o 
   4  -4  10     1983.23     2079.48    117.05 o 
   5  -4  10     1090.21     1017.90    100.41 o 
   6  -4  10     2792.67     2793.68    142.55 o 
   7  -4  10      170.52      277.87     62.97 o 
   8  -4  10     1352.31     1521.00    135.20 o 
   9  -4  10      201.17      213.45     62.64 o 
  -7  -3  10      167.43       77.18     65.43 o 
  -6  -3  10       41.50       63.76     60.96 o 
  -5  -3  10      726.26      659.94    121.36 o 
  -4  -3  10       46.93      102.74     38.30 o 
  -3  -3  10      201.29      180.21     34.01 o 
  -2  -3  10      138.53      108.30     29.11 o 
  -1  -3  10        4.80       22.68     21.83 o 
   0  -3  10      429.51      357.34     43.56 o 
   1  -3  10      264.91      276.00     38.03 o 
   2  -3  10      910.73     1054.44     75.45 o 
   3  -3  10       31.43       56.54     23.04 o 
   4  -3  10      359.61      393.91     62.66 o 
   5  -3  10      107.85      128.59     52.29 o 
   6  -3  10      229.47      275.11    114.37 o 
   7  -3  10      386.45      382.43     68.38 o 
   8  -3  10       17.32       22.12     54.81 o 
   9  -3  10      312.85      273.21     65.79 o 
  10  -3  10      150.53       79.85    124.16 o 
  -7  -2  10      985.82     1249.41    181.20 o 
  -6  -2  10     1893.70     1776.24    203.01 o 
  -5  -2  10        6.80      -34.12     34.12 o 
  -4  -2  10      885.50      928.94    135.90 o 
  -3  -2  10     1098.95     1235.75     75.58 o 
  -2  -2  10     1256.82     1419.58     75.83 o 
  -1  -2  10     2174.31     2140.72     82.82 o 
   0  -2  10     4277.03     4570.86    135.11 o 
   1  -2  10     2010.08     2009.00     79.20 o 
   2  -2  10     3843.31     3928.81    124.16 o 
   3  -2  10      574.74      650.58     53.79 o 
   4  -2  10     2377.95     2460.07    139.24 o 
   5  -2  10     1054.32     1165.88    106.54 o 
   6  -2  10     8094.56     8219.14    243.00 o 
   7  -2  10     1494.48     1582.45    271.52 o 
   8  -2  10     2594.14     2536.94    269.01 o 
   9  -2  10       75.90      116.33     65.99 o 
  10  -2  10     1722.94     1611.29    141.16 o 
  -7  -1  10      169.45      178.41     77.74 o 
  -6  -1  10      162.67      145.41     73.82 o 
  -5  -1  10      812.63      883.64    140.38 o 
  -4  -1  10      217.47       90.88    128.63 o 
  -3  -1  10      836.65      959.66     86.22 o 
  -2  -1  10     1254.54     1308.55    120.45 o 
  -1  -1  10       35.64       61.44     31.26 o 
   0  -1  10      129.16      104.42     28.96 o 
   1  -1  10     1959.16     1972.30     78.87 o 
   2  -1  10      109.93      103.42     27.31 o 
   3  -1  10      152.04      185.05     33.36 o 
   4  -1  10      953.04     1082.66     70.48 o 
   5  -1  10     1545.86     1665.50     80.94 o 
   6  -1  10       30.90       23.38     33.59 o 
   7  -1  10      566.56      727.57     86.14 o 
   8  -1  10        2.61      -29.07     29.07 o 
   9  -1  10      830.36      780.18    137.58 o 
  10  -1  10       21.61       -5.31     34.22 o 
  -6   0  10     1775.59     1711.36    199.66 o 
  -5   0  10      431.56      319.34     93.40 o 
  -4   0  10     3110.70     3227.50    141.67 o 
  -2   0  10     5832.07     5652.51    177.43 o 
  -1   0  10       46.50       -6.04     18.49 o 
   0   0  10     6881.01     7148.99    154.75 o 
   1   0  10      136.01       80.81     26.57 o 
   2   0  10     4277.56     4133.44    113.63 o 
   3   0  10     1593.58     1555.75     84.47 o 
   4   0  10     8270.80     8313.21    171.52 o 
   5   0  10      231.95      192.67     34.25 o 
   6   0  10     5514.86     5512.65    141.75 o 
   7   0  10      134.77      182.53     37.62 o 
   8   0  10     2424.98     1898.43    557.59 o 
   9   0  10       68.64       32.11     40.83 o 
  10   0  10     2023.92     1986.28    149.68 o 
  11   0  10      246.93      193.05     63.71 o 
  -6   1  10       79.47       41.95     57.60 o 
  -5   1  10      562.78      623.18     80.26 o 
  -4   1  10        9.54       -1.57     32.14 o 
  -3   1  10      496.14      544.57     71.76 o 
  -2   1  10      771.12      656.69     86.41 o 
  -1   1  10       17.01       23.31     22.03 o 
   0   1  10      141.35      131.87     29.52 o 
   1   1  10     1999.76     1916.97     77.16 o 
   2   1  10      118.11      110.15     27.63 o 
   3   1  10      836.77      825.49     61.73 o 
   4   1  10      179.91      201.99     33.94 o 
   5   1  10     1322.46     1377.14    191.72 o 
   6   1  10      110.14       72.02     29.57 o 
   7   1  10     1027.44      935.04    135.76 o 
   8   1  10      677.01      680.87     64.98 o 
   9   1  10      411.57      385.53     53.25 o 
  10   1  10       91.95      174.50     56.14 o 
  11   1  10      128.08       95.43     51.58 o 
  -6   2  10     1861.78     1758.90    210.84 o 
  -5   2  10      214.10      212.74     57.63 o 
  -4   2  10     2681.20     2772.50    138.43 o 
  -3   2  10      568.99      568.04     76.25 o 
  -2   2  10     4411.18     4332.46    244.12 o 
  -1   2  10      959.98      906.70     86.21 o 
   0   2  10     3877.62     4074.54    131.15 o 
   1   2  10      122.68      154.94     30.92 o 
   2   2  10     4197.71     4137.23    114.85 o 
   3   2  10      565.99      561.36     61.99 o 
   4   2  10     4720.32     4612.71    124.00 o 
   5   2  10     1260.01     1254.38    100.83 o 
   6   2  10     2859.15     3068.25    107.06 o 
   7   2  10       22.30      -11.86     17.82 o 
   8   2  10      971.95      965.33     75.09 o 
   9   2  10      760.35      830.86     84.05 o 
  10   2  10     1745.89     2028.82    109.37 o 
  11   2  10      126.19      132.07     64.60 o 
  -5   3  10        0.48      -23.92     36.39 o 
  -4   3  10      428.79      347.26    191.55 o 
  -3   3  10      211.83      277.62     57.31 o 
  -2   3  10       28.52       29.40     31.42 o 
  -1   3  10       62.99       40.85     33.50 o 
   0   3  10      496.71      484.69     64.94 o 
   1   3  10     1866.72     2040.67    152.68 o 
   2   3  10     3228.20     3083.03    137.04 o 
   3   3  10       61.65       37.60     22.70 o 
   4   3  10      975.00      981.47     67.59 o 
   5   3  10      245.64      333.23     55.11 o 
   6   3  10       11.42       -8.96     21.02 o 
   7   3  10     1157.09     1099.29     78.41 o 
   8   3  10     1502.76     1451.97     91.85 o 
   9   3  10      129.60      166.60     53.27 o 
  10   3  10      343.45      367.27     55.74 o 
  11   3  10      328.75      308.88     54.35 o 
  -5   4  10      255.09      241.13     69.91 o 
  -4   4  10     2273.85     2235.86    251.67 o 
  -3   4  10      324.60      335.93     64.65 o 
  -2   4  10     2110.75     2423.37    162.75 o 
  -1   4  10       13.48       33.04     31.57 o 
   0   4  10     1921.60     1846.60    138.98 o 
   1   4  10       96.68      166.26     31.44 o 
   2   4  10     2814.41     2590.50     91.18 o 
   3   4  10      422.31      398.10     54.91 o 
   4   4  10     1986.13     1895.58     81.29 o 
   5   4  10     1299.05     1418.11    105.61 o 
   6   4  10     1776.46     1900.60    104.87 o 
   7   4  10      116.26      133.75     43.61 o 
   8   4  10     3196.09     3215.16    118.32 o 
   9   4  10      456.65      494.25     59.58 o 
  10   4  10     2127.12     2064.14    119.91 o 
  11   4  10       34.59      100.53     39.74 o 
  -4   5  10      268.88      303.94     64.82 o 
  -3   5  10      467.73      458.06     73.07 o 
  -2   5  10       21.76       34.45     34.79 o 
  -1   5  10       54.09       32.81     35.09 o 
   0   5  10      250.42      242.79     50.33 o 
   1   5  10      401.08      426.92     63.36 o 
   2   5  10        2.27      -17.39     17.39 o 
   3   5  10      708.83      728.05     73.58 o 
   4   5  10        3.05       -6.49     17.74 o 
   5   5  10      146.49      137.83     39.74 o 
   6   5  10       52.99       66.52     28.65 o 
   7   5  10      303.78      367.78     50.51 o 
   8   5  10       96.52      116.19     53.95 o 
   9   5  10        3.95        9.54     26.48 o 
  10   5  10      143.66      141.02     39.58 o 
  11   5  10        7.05      -22.82     26.24 o 
  -4   6  10     2200.79     1963.00    152.15 o 
  -3   6  10      113.81      137.06     49.98 o 
  -2   6  10      666.19      599.94     82.81 o 
  -1   6  10       44.41       12.43     35.72 o 
   0   6  10     1300.74     1372.18    113.55 o 
   1   6  10     1327.76     1299.71    166.66 o 
   2   6  10     3787.00     3619.31    149.20 o 
   3   6  10      174.95      176.03     35.81 o 
   4   6  10     3015.70     3032.90    104.74 o 
   5   6  10       22.23        6.80     23.10 o 
   6   6  10     4168.83     4351.68    154.50 o 
   7   6  10      427.19      418.52     53.91 o 
   8   6  10     1703.48     1993.35    113.47 o 
   9   6  10      454.74      461.07     60.38 o 
  10   6  10     1371.47     1551.16    105.25 o 
  11   6  10      199.86      177.59     47.86 o 
  -3   7  10      134.72      117.67     51.87 o 
  -2   7  10      232.32      162.15     52.15 o 
  -1   7  10       82.41       71.64     41.78 o 
   0   7  10      511.84      434.31     79.42 o 
   1   7  10      406.04      416.65    219.23 o 
   2   7  10      440.66      375.65    139.26 o 
   3   7  10       34.93        5.59     28.65 o 
   4   7  10      915.84      833.80     89.00 o 
   5   7  10      508.06      531.86     90.60 o 
   6   7  10      557.65      562.97     60.03 o 
   7   7  10      394.99      519.72     59.53 o 
   8   7  10     1041.32      996.90     82.09 o 
   9   7  10       83.42       73.74     34.54 o 
  10   7  10      192.13      234.69     61.48 o 
  11   7  10      239.06      294.85     55.98 o 
  -2   8  10      975.05      953.64    170.58 o 
  -1   8  10       80.05       67.06     42.48 o 
   0   8  10     2636.75     2763.18    185.96 o 
   1   8  10      527.67      526.99     76.70 o 
   2   8  10     4867.22     4851.20    184.05 o 
   3   8  10      266.18      221.03     50.96 o 
   4   8  10     3085.52     3216.08    112.06 o 
   5   8  10     1034.54      962.18     74.56 o 
   6   8  10     6593.52     6235.35    166.75 o 
   7   8  10        3.49        9.63     25.65 o 
   8   8  10     3611.80     3814.94    146.23 o 
   9   8  10      101.95      108.20     38.63 o 
  10   8  10     2595.17     2672.44    119.45 o 
  11   8  10       88.95       87.69     68.51 o 
  -1   9  10       76.93       68.25     45.83 o 
   0   9  10       33.99       37.65     36.42 o 
   1   9  10      530.04      387.01     97.87 o 
   2   9  10      652.86      543.65     77.98 o 
   3   9  10      648.21      530.35     74.71 o 
   4   9  10       15.03      -15.37     22.86 o 
   5   9  10      498.48      506.04     58.00 o 
   6   9  10      194.06      226.84     44.17 o 
   7   9  10      274.04      273.71     77.33 o 
   8   9  10      478.10      479.96     60.91 o 
   9   9  10      294.53      275.54     51.46 o 
  10   9  10      105.29      108.07     44.00 o 
  11   9  10      382.47      325.46     72.90 o 
   0  10  10     1592.19     1577.65    133.55 o 
   1  10  10      376.80      469.14     76.25 o 
   2  10  10     3271.10     3152.88    156.58 o 
   3  10  10      728.45      668.01     86.99 o 
   4  10  10     2500.14     1943.46    196.30 o 
   5  10  10      408.88      365.18     65.84 o 
   6  10  10     2123.32     1978.41    179.25 o 
   7  10  10      279.79      325.65     53.64 o 
   8  10  10     1948.34     2181.56    128.16 o 
   9  10  10      258.50      216.04     49.79 o 
  10  10  10     1519.14     1406.82    134.43 o 
   1  11  10      317.78      314.78     69.55 o 
   2  11  10      298.22      240.34     60.14 o 
   3  11  10      150.29      138.45     49.14 o 
   4  11  10       42.00       15.97     35.00 o 
   5  11  10      363.31      406.73     71.77 o 
   6  11  10       65.15      101.76     36.39 o 
   7  11  10      314.14      342.35     56.84 o 
   8  11  10     1213.49     1030.75     93.19 o 
   9  11  10      330.99      350.28     58.05 o 
   3  12  10      232.73      220.10     54.82 o 
   4  12  10     1467.88     1558.31    135.58 o 
   5  12  10      103.52       86.57     45.27 o 
   6  12  10      913.50      889.45    104.30 o 
   7  12  10      445.21      499.72     82.87 o 
   8  12  10     1203.34     1234.38     99.42 o 
  -3 -10  11       36.23      141.49     80.53 o 
  -2 -10  11      169.02      226.50     87.25 o 
  -1 -10  11      108.98       49.22     66.55 o 
   0 -10  11      108.61      100.67     73.26 o 
   1 -10  11       15.94       44.85     44.73 o 
   2 -10  11      594.62      705.69     97.04 o 
   3 -10  11        2.63      -12.70     37.17 o 
  -4  -9  11       19.35       -2.24     57.05 o 
  -3  -9  11     1642.68     1850.62    211.40 o 
  -2  -9  11      709.70      825.48    142.05 o 
  -1  -9  11     1630.68     1405.44    181.20 o 
   0  -9  11       64.67       75.50     64.32 o 
   1  -9  11     2480.22     2914.70    151.89 o 
   2  -9  11        0.75        0.12     44.18 o 
   3  -9  11      968.58      937.02    106.58 o 
   4  -9  11      351.66      370.90     75.96 o 
  -5  -8  11       29.15      114.09     78.86 o 
  -4  -8  11      318.26      256.70     94.52 o 
  -3  -8  11       26.67       99.55     65.43 o 
  -2  -8  11      488.56      350.66     95.63 o 
  -1  -8  11      131.41       41.39     59.28 o 
   0  -8  11     1528.59     1318.94    115.25 o 
   1  -8  11      345.64      364.38     81.65 o 
   2  -8  11      373.08      530.35     80.48 o 
   3  -8  11      130.10       81.98     45.51 o 
   4  -8  11      376.65      253.27     71.59 o 
   5  -8  11       49.93       50.02     82.77 o 
   6  -8  11      113.18      153.93     59.46 o 
  -5  -7  11     2489.33     2688.27    142.70 o 
  -4  -7  11      196.37      198.49     51.55 o 
  -3  -7  11      960.86      883.64    138.70 o 
  -2  -7  11      327.51       91.72     64.32 o 
  -1  -7  11     3954.15     3990.38    244.96 o 
   0  -7  11       31.96       26.82     36.38 o 
   1  -7  11     3001.80     3222.83    319.34 o 
   2  -7  11      323.04      354.32     67.03 o 
   3  -7  11     2313.77     2722.69    146.45 o 
   4  -7  11      176.53      119.64     85.01 o 
   5  -7  11     2269.57     2457.71    154.96 o 
   6  -7  11      106.82       83.33     71.31 o 
   7  -7  11     1719.47     1938.01    160.55 o 
  -6  -6  11      584.21      589.47    124.16 o 
  -5  -6  11      191.45      231.90     55.30 o 
  -4  -6  11      457.59      439.56     69.91 o 
  -3  -6  11       29.55       24.32     45.86 o 
  -2  -6  11      539.58      569.06     71.02 o 
  -1  -6  11       88.69      113.10     41.87 o 
   0  -6  11      440.14      462.67     68.22 o 
   1  -6  11      126.84       92.65     42.36 o 
   2  -6  11     1140.89     1196.94    164.15 o 
   3  -6  11       36.83        5.20     38.87 o 
   4  -6  11      513.55      582.16     83.04 o 
   5  -6  11      590.49      618.42    149.60 o 
   6  -6  11       45.73       36.44     42.62 o 
   7  -6  11      131.36       16.01     36.35 o 
  -6  -5  11        2.02       37.47     69.91 o 
  -5  -5  11     2258.24     2266.16    220.35 o 
  -4  -5  11      222.10      158.73     50.06 o 
  -3  -5  11     2575.05     2557.68    146.81 o 
  -2  -5  11      628.73      727.83     80.50 o 
  -1  -5  11     2264.65     2097.92     88.09 o 
   0  -5  11       20.97       35.26     52.01 o 
   1  -5  11     3355.34     3617.04    152.03 o 
   2  -5  11      667.09      745.20    190.15 o 
   3  -5  11     3731.78     3993.26    172.53 o 
   4  -5  11        1.32      -21.38     30.42 o 
   5  -5  11     1057.10     1163.51    114.08 o 
   6  -5  11       72.38        0.14     46.42 o 
   7  -5  11     1315.65     1366.59    127.93 o 
   8  -5  11       18.61      -32.98     32.98 o 
  -6  -4  11      210.42       91.16     67.11 o 
  -5  -4  11      190.20      162.75     78.30 o 
  -4  -4  11      392.91      267.61     86.13 o 
  -3  -4  11       23.40       16.65     31.82 o 
  -2  -4  11      194.27      229.94     39.66 o 
  -1  -4  11       89.25       96.12     49.42 o 
   0  -4  11        7.10        2.91     21.48 o 
   1  -4  11      404.01      497.04     60.15 o 
   2  -4  11      116.24      127.91     41.71 o 
   3  -4  11     1304.26     1266.96    111.02 o 
   4  -4  11        4.18        2.54     31.52 o 
   5  -4  11      379.58      354.71     66.96 o 
   6  -4  11       36.42       70.95     44.03 o 
   7  -4  11      193.28      178.93     55.36 o 
   8  -4  11      237.92      110.94     50.32 o 
   9  -4  11       95.09      135.25     57.19 o 
  -6  -3  11       49.11       73.26     65.43 o 
  -5  -3  11      588.94      483.21    117.45 o 
  -4  -3  11       57.81       29.08     53.69 o 
  -3  -3  11     2586.96     2511.90    122.80 o 
  -2  -3  11     1583.78     1418.08     84.70 o 
  -1  -3  11     2359.72     2419.03     93.20 o 
   0  -3  11     1438.70     1626.31     84.20 o 
   1  -3  11      642.50      733.95     65.08 o 
   2  -3  11      217.83      276.98     40.90 o 
   3  -3  11     1445.00     1371.34    128.35 o 
   4  -3  11      903.24     1033.56    100.05 o 
   5  -3  11     2166.83     2316.37    166.66 o 
   6  -3  11      967.03      926.48    100.04 o 
   7  -3  11     2934.84     3296.66    187.35 o 
   8  -3  11      117.89       82.54     55.93 o 
   9  -3  11      509.82      233.49    293.34 o 
  -6  -2  11      120.65      186.80     79.98 o 
  -5  -2  11       92.01      177.85     73.82 o 
  -4  -2  11       73.21      116.89     68.23 o 
  -3  -2  11      815.35      823.33     82.78 o 
  -2  -2  11      563.29      605.61     57.55 o 
  -1  -2  11      366.52      453.79     50.08 o 
   0  -2  11      735.68      897.16     68.24 o 
   1  -2  11      339.95      337.32     44.54 o 
   2  -2  11      215.68      175.42     35.55 o 
   3  -2  11     1584.20     1539.56    127.76 o 
   4  -2  11       30.00       17.92     22.84 o 
   5  -2  11      275.64      369.14     66.83 o 
   6  -2  11     2391.21     2288.68    129.90 o 
   7  -2  11      130.84      118.26     47.50 o 
   8  -2  11      539.60      297.99     66.09 o 
   9  -2  11       29.01       80.97     46.76 o 
  10  -2  11      170.87      -28.24     28.24 o 
  -6  -1  11      316.82      447.97    114.65 o 
  -5  -1  11     1228.17     1407.12    181.20 o 
  -4  -1  11      575.48      600.65    116.89 o 
  -3  -1  11     2732.92     2722.03    128.40 o 
  -2  -1  11      560.99      667.78     93.12 o 
  -1  -1  11     3385.61     3375.18    110.60 o 
   0  -1  11        4.91       34.59     33.99 o 
   1  -1  11     4467.28     4502.92    125.48 o 
   2  -1  11       54.42       81.01     27.17 o 
   3  -1  11     3647.59     3605.51    111.67 o 
   4  -1  11      289.44      301.61     41.78 o 
   5  -1  11      905.61     1090.46     74.62 o 
   6  -1  11        3.24       22.31     32.68 o 
   7  -1  11     4100.95     4060.76    173.68 o 
   8  -1  11       38.64       32.13     40.71 o 
   9  -1  11     2852.36     2665.87    298.09 o 
  10  -1  11      297.40      284.29     68.78 o 
  -6   0  11      269.77      364.64    102.35 o 
  -5   0  11       43.43       36.35     59.84 o 
  -4   0  11      206.28      192.18     53.71 o 
  -3   0  11      358.57      395.96     85.01 o 
  -2   0  11      439.99      445.82     72.15 o 
  -1   0  11      557.76      560.74     62.00 o 
   0   0  11      297.98      309.00     55.43 o 
   1   0  11      264.84      265.72     39.42 o 
   2   0  11     1136.41     1124.93     72.44 o 
   3   0  11      693.55      645.60     57.65 o 
   4   0  11      193.15      293.35     41.43 o 
   5   0  11       82.87       82.23     39.29 o 
   6   0  11     1428.23     1289.36     80.95 o 
   7   0  11       66.95       65.76     29.29 o 
   8   0  11     1030.20      878.73     98.45 o 
   9   0  11       98.70       26.41     63.48 o 
  10   0  11      303.09      329.34     69.89 o 
  -5   1  11     2546.11     2042.45    224.27 o 
  -4   1  11      496.18      383.18     76.06 o 
  -3   1  11     3645.75     3847.72    161.16 o 
  -2   1  11      860.81      942.93    124.72 o 
  -1   1  11     2247.56     2392.64    165.82 o 
   0   1  11       61.81       45.44     41.49 o 
   1   1  11     2396.61     2407.50     90.18 o 
   2   1  11      138.14      140.37     32.63 o 
   3   1  11     7667.62     7758.74    217.51 o 
   4   1  11     1655.66     1574.44     82.34 o 
   5   1  11     3474.09     3402.90    111.43 o 
   6   1  11       41.24      -10.65     27.67 o 
   7   1  11     3459.93     3405.67    117.73 o 
   8   1  11      529.82      484.20     64.75 o 
   9   1  11     1845.17     2057.85    150.46 o 
  10   1  11      415.41      346.64     70.96 o 
  11   1  11     1173.65     1211.03    125.76 o 
  -5   2  11      204.33      153.80     76.62 o 
  -4   2  11      184.92      115.46     45.97 o 
  -3   2  11      174.12      198.11     51.91 o 
  -2   2  11      681.19      692.97     81.60 o 
  -1   2  11       31.52       -4.27     27.28 o 
   0   2  11      182.02      194.71     63.48 o 
   1   2  11     1464.30     1370.34     80.31 o 
   2   2  11      873.99      899.38     66.68 o 
   3   2  11      156.69      169.65     34.80 o 
   4   2  11     1188.49     1215.36     78.27 o 
   5   2  11       18.60        4.53     21.07 o 
   6   2  11     1259.25     1150.13    103.29 o 
   7   2  11        1.48      -17.37     20.50 o 
   8   2  11        0.80      -13.78     23.51 o 
   9   2  11      632.72      703.06     71.75 o 
  10   2  11      679.58      555.66     66.13 o 
  11   2  11        0.43       76.76     47.91 o 
  -5   3  11     1555.25     1777.00    143.36 o 
  -4   3  11      197.21      108.28     57.88 o 
  -3   3  11     2341.11     2518.16    198.54 o 
  -2   3  11      407.11      456.51     70.15 o 
  -1   3  11     1872.81     2131.94    184.00 o 
   0   3  11        4.59      -10.50     27.23 o 
   1   3  11     6018.44     5918.60    194.07 o 
   2   3  11      504.42      585.94     55.70 o 
   3   3  11     3780.76     3741.66    114.72 o 
   4   3  11      777.13      725.08     77.05 o 
   5   3  11     2933.29     2975.23    164.13 o 
   6   3  11      576.34      558.41     94.52 o 
   7   3  11     3997.69     3697.63    289.14 o 
   8   3  11     1062.70     1042.30     82.96 o 
   9   3  11     2077.24     2207.73    114.73 o 
  10   3  11      164.56      101.11     63.77 o 
  11   3  11     2366.48     2476.36    237.96 o 
  -4   4  11      413.74      473.50     79.88 o 
  -3   4  11       70.57       74.13     42.51 o 
  -2   4  11      694.18      718.11     90.60 o 
  -1   4  11       84.10       92.51     43.89 o 
   0   4  11      232.81      216.67     50.97 o 
   1   4  11        5.40      -22.05     26.02 o 
   2   4  11     2091.57     1884.73    219.35 o 
   3   4  11       95.90       65.26     28.03 o 
   4   4  11       30.79       53.03     26.08 o 
   5   4  11      159.31      146.78     34.26 o 
   6   4  11      784.02      794.25     85.20 o 
   7   4  11       15.19       27.10     26.83 o 
   8   4  11      274.52      246.52     66.47 o 
   9   4  11       84.69       85.33     36.14 o 
  10   4  11      120.58      143.96     41.71 o 
  11   4  11      103.75       43.02     47.84 o 
  -4   5  11      108.79      101.46     52.40 o 
  -3   5  11     1685.32     1817.81    145.03 o 
  -2   5  11       75.14       58.71     54.53 o 
  -1   5  11     1587.84     1756.80    234.61 o 
   0   5  11      912.88      779.08     86.99 o 
   1   5  11     3195.58     3534.29    182.60 o 
   2   5  11     1737.28     1558.46    138.42 o 
   3   5  11      698.40      755.16     61.79 o 
   4   5  11      104.16       46.05     42.27 o 
   5   5  11     2739.44     2630.57    120.43 o 
   6   5  11      276.44      305.54     55.58 o 
   7   5  11     4178.77     4286.30    137.54 o 
   8   5  11      923.44     1048.64     85.11 o 
   9   5  11     1197.76     1317.84     96.44 o 
  10   5  11      238.18      241.27     50.31 o 
  11   5  11      775.00      986.52    103.21 o 
  -3   6  11      271.52      429.16     80.35 o 
  -2   6  11      220.87      205.35     58.10 o 
  -1   6  11      184.61      288.67     63.54 o 
   0   6  11      161.79      222.78     54.11 o 
   1   6  11     1696.76     1739.77    131.58 o 
   2   6  11      378.89      381.17     64.05 o 
   3   6  11      636.82      647.84     59.38 o 
   4   6  11      466.99      428.40     51.20 o 
   5   6  11     1134.94     1058.40     98.14 o 
   6   6  11      222.02       28.97     80.26 o 
   7   6  11      969.49      906.33     76.64 o 
   8   6  11      695.69      675.76    111.22 o 
   9   6  11     1280.48     1330.19     99.20 o 
  10   6  11      174.83      121.59     61.64 o 
  11   6  11       13.88      -31.02     31.02 o 
  -2   7  11      311.48      411.55     75.33 o 
  -1   7  11     1430.03     1371.59    126.33 o 
   0   7  11      179.49      122.02     48.04 o 
   1   7  11     1717.50     1579.60    128.13 o 
   2   7  11      585.47      577.25    170.30 o 
   3   7  11     3604.19     3307.53    150.30 o 
   4   7  11      132.68       69.99     33.63 o 
   5   7  11     3245.57     3074.03    188.84 o 
   6   7  11     1280.60     1103.51    195.18 o 
   7   7  11     2909.52     2990.50    119.01 o 
   8   7  11       42.38       25.61     29.48 o 
   9   7  11     3289.12     3437.47    144.00 o 
  10   7  11       20.34        1.58     47.30 o 
  11   7  11     1813.25     1847.04    145.32 o 
  -1   8  11       95.33      112.76     51.02 o 
   0   8  11       63.54       53.86     39.49 o 
   1   8  11      460.11      289.67     60.82 o 
   2   8  11      192.52      162.56     69.35 o 
   3   8  11      379.62      481.91    123.88 o 
   4   8  11      578.98      553.55     76.72 o 
   5   8  11       73.08       17.89     36.38 o 
   6   8  11       56.76       54.81     37.69 o 
   7   8  11      132.49      100.84     35.27 o 
   8   8  11      520.09      634.33     69.35 o 
   9   8  11      372.35      365.15     56.73 o 
  10   8  11      258.79      276.47     55.32 o 
   0   9  11       81.35      -21.35     60.40 o 
   1   9  11     1683.19     1874.11    203.01 o 
   2   9  11      202.38      154.77     48.97 o 
   3   9  11     3192.61     3081.48    154.03 o 
   4   9  11       80.92       92.42     43.19 o 
   5   9  11     2257.93     1130.84    155.48 o 
   6   9  11      607.55      682.27     69.73 o 
   7   9  11     3332.96     3259.13    127.00 o 
   8   9  11      431.21      394.30     57.97 o 
   9   9  11     1491.64     1549.24    109.76 o 
  10   9  11       29.40      -16.38     32.65 o 
   1  10  11      505.52      643.42     90.35 o 
   2  10  11      120.96       52.66     61.24 o 
   3  10  11        2.82       28.45     33.77 o 
   4  10  11      310.33      284.17     73.54 o 
   5  10  11        4.11       57.59     49.77 o 
   6  10  11      238.71      243.55     48.39 o 
   7  10  11      136.16      117.93    109.06 o 
   8  10  11      217.64      177.73     46.34 o 
   9  10  11      503.18      592.00     72.40 o 
   3  11  11     2905.87     2591.28    161.04 o 
   4  11  11      385.02      109.97    184.28 o 
   5  11  11     1378.66     1124.62    115.27 o 
   6  11  11      285.98      400.80     98.99 o 
   7  11  11     1875.18     1862.77    199.66 o 
   8  11  11       42.18       25.93     34.97 o 
  -2  -9  12       17.49       17.90     63.20 o 
  -1  -9  12      248.91      276.84     96.75 o 
   0  -9  12      337.45      266.77     94.52 o 
   1  -9  12      888.38      757.94     97.68 o 
   2  -9  12      324.21      351.21     75.24 o 
   3  -9  12      244.41      179.40     76.62 o 
  -4  -8  12     1514.83     1395.37    180.64 o 
  -3  -8  12      115.36      106.82     77.74 o 
  -2  -8  12      931.25     1468.08    188.47 o 
  -1  -8  12      328.83      408.27    107.38 o 
   0  -8  12     1652.46     1504.99    190.71 o 
   1  -8  12        1.37       23.24     41.29 o 
   2  -8  12     2118.37     2391.42    166.88 o 
   3  -8  12      193.89      140.30     54.15 o 
   4  -8  12     1287.79     1219.09    125.52 o 
   5  -8  12      141.59       89.80     52.15 o 
  -4  -7  12      129.42      194.63     83.33 o 
  -3  -7  12      809.70      757.81    137.58 o 
  -2  -7  12       55.16      100.67     64.32 o 
  -1  -7  12      801.51      670.00    129.19 o 
   0  -7  12       43.68      -34.19     34.19 o 
   1  -7  12      549.66      624.22     85.42 o 
   2  -7  12        6.61       22.32     37.66 o 
   3  -7  12      369.66      459.31     78.17 o 
   4  -7  12       16.52       42.49     43.14 o 
   5  -7  12      429.96      254.65     81.65 o 
   6  -7  12      178.24      252.49     67.50 o 
  -5  -6  12      153.48      143.17     77.18 o 
  -4  -6  12     3006.74     3146.65    296.69 o 
  -3  -6  12      148.51      166.59     52.56 o 
  -2  -6  12     1232.83     1200.19    157.15 o 
  -1  -6  12      350.77      694.61    125.28 o 
   0  -6  12     1641.75     1655.43    248.04 o 
   1  -6  12      549.85      492.04     74.89 o 
   2  -6  12     3464.59     3632.47    163.94 o 
   3  -6  12      326.25      340.19     70.27 o 
   4  -6  12     1298.76     1343.26    123.69 o 
   5  -6  12      117.57      117.16     50.64 o 
   6  -6  12     1726.68     1408.84    250.55 o 
   7  -6  12      232.08      215.69     64.76 o 
  -5  -5  12      287.37      364.64    102.91 o 
  -4  -5  12      102.45      135.34     69.35 o 
  -3  -5  12      273.69      329.55     62.48 o 
  -2  -5  12      361.83      379.13     65.80 o 
  -1  -5  12       96.00       54.46     36.31 o 
   0  -5  12        2.38       14.68     34.95 o 
   1  -5  12      226.70      256.80     58.31 o 
   2  -5  12       27.71       16.79     35.61 o 
   3  -5  12      409.22      245.89     59.71 o 
   4  -5  12      373.05      362.34     71.27 o 
   5  -5  12      210.85      166.73     54.39 o 
   6  -5  12       45.97       53.05     43.48 o 
   7  -5  12      126.71      177.94     56.05 o 
  -5  -4  12       18.42      150.44     79.42 o 
  -4  -4  12     1387.58     1493.25    183.44 o 
  -3  -4  12      560.41      522.88     82.49 o 
  -2  -4  12     2595.57     2552.17    126.46 o 
  -1  -4  12      915.84      972.54     75.31 o 
   0  -4  12     2916.28     3000.90    107.79 o 
   1  -4  12      999.42      958.57     95.76 o 
   2  -4  12     2552.46     2904.12    167.78 o 
   3  -4  12     1899.72     1850.68    136.05 o 
   4  -4  12     2543.01     2432.17    278.80 o 
   5  -4  12     1074.21      947.71    103.10 o 
   6  -4  12     1547.43     1546.22    133.62 o 
   7  -4  12       68.31       53.54     45.11 o 
   8  -4  12     1149.43     1331.73    129.70 o 
  -5  -3  12       87.58      140.38     77.18 o 
  -4  -3  12      182.67      137.02     72.70 o 
  -3  -3  12      109.36       78.86     60.96 o 
  -2  -3  12        3.53       24.60     25.82 o 
  -1  -3  12     1019.38     1005.19     75.36 o 
   0  -3  12        8.30       17.40     25.30 o 
   1  -3  12      493.92      541.45     56.13 o 
   2  -3  12      547.88      644.03     60.48 o 
   3  -3  12       86.67      107.58     86.97 o 
   4  -3  12       12.20       -4.44     31.61 o 
   5  -3  12      689.99      633.82     93.40 o 
   6  -3  12       89.40       76.05     51.45 o 
   7  -3  12      471.82      579.44     88.56 o 
   8  -3  12      274.12      195.39     59.44 o 
   9  -3  12      404.66      369.51     76.67 o 
  -5  -2  12      173.14       85.57     68.79 o 
  -4  -2  12     2060.65     1903.75    207.49 o 
  -3  -2  12      530.78      486.56    106.82 o 
  -2  -2  12     2452.87     2558.85    126.18 o 
  -1  -2  12      799.54      747.54     65.54 o 
   0  -2  12     5423.97     5742.11    156.58 o 
   1  -2  12      130.51      130.34     40.33 o 
   2  -2  12     3861.62     3989.89    123.02 o 
   3  -2  12       91.68       53.73     41.91 o 
   4  -2  12     2056.73     2302.38    126.71 o 
   5  -2  12        6.26       38.49     40.55 o 
   6  -2  12     1378.51     1344.61    157.43 o 
   7  -2  12       85.68       79.01     47.45 o 
   8  -2  12     2386.20     2518.33    294.73 o 
   9  -2  12       12.78       -7.97     37.51 o 
  -5  -1  12      272.96        7.83     42.50 o 
  -4  -1  12      434.23      396.52    108.50 o 
  -3  -1  12       69.06       44.40     55.37 o 
  -2  -1  12       48.48       79.40     53.13 o 
  -1  -1  12      566.27      570.66     57.83 o 
   0  -1  12      123.21      123.18     50.59 o 
   1  -1  12      913.88      839.90     83.34 o 
   2  -1  12      694.20      696.88     62.48 o 
   3  -1  12      338.06      296.39     42.96 o 
   4  -1  12      711.63      643.49     80.62 o 
   5  -1  12      262.80      249.06     42.36 o 
   6  -1  12      202.76      187.71     53.16 o 
   7  -1  12      538.22      475.03     79.13 o 
   8  -1  12      217.03      173.16     56.05 o 
   9  -1  12      325.13      297.37     70.06 o 
  10  -1  12      252.01      255.70    100.67 o 
  -5   0  12      430.15      462.51    115.21 o 
  -4   0  12     1705.31     1606.78    194.63 o 
  -3   0  12      279.13      348.74     64.95 o 
  -2   0  12     2237.56     2329.17    123.92 o 
  -1   0  12      579.10      532.68     72.84 o 
   0   0  12     1666.10     1885.62    105.93 o 
   1   0  12      807.84      816.69     66.36 o 
   2   0  12     2736.27     2708.54    101.50 o 
   3   0  12      316.18      242.57     54.87 o 
   4   0  12     2228.08     2220.60     93.09 o 
   5   0  12       64.63      106.76     30.77 o 
   6   0  12      710.19      735.91     65.58 o 
   7   0  12       78.53       22.76     38.94 o 
   8   0  12     3109.40     3125.29    447.41 o 
   9   0  12      384.50      389.54     73.36 o 
  10   0  12     1281.34     1083.83    178.69 o 
  -4   1  12      176.77      195.18     85.01 o 
  -3   1  12      711.07      728.56     87.56 o 
  -2   1  12      322.08      288.70    119.96 o 
  -1   1  12      331.10      459.70     69.73 o 
   0   1  12      582.42      627.45     77.62 o 
   1   1  12       46.99       30.40     26.71 o 
   2   1  12      611.37      580.01     56.72 o 
   3   1  12     1344.11     1335.74     92.89 o 
   4   1  12      504.99      553.48     56.88 o 
   5   1  12      165.43      175.70     37.44 o 
   6   1  12      662.78      573.90     59.61 o 
   7   1  12       30.92       20.13     36.28 o 
   8   1  12       35.55      -27.67     48.10 o 
   9   1  12      316.78      345.63    101.79 o 
  10   1  12       65.35       21.14     70.19 o 
  -4   2  12     1391.59     1482.75    131.08 o 
  -3   2  12      292.08      370.69    138.42 o 
  -2   2  12     1565.12     1624.24    126.93 o 
  -1   2  12      439.59      141.80    189.59 o 
   0   2  12     1575.61     1683.48    124.66 o 
   1   2  12       42.61       42.47     26.72 o 
   2   2  12     2138.51     2384.30    133.90 o 
   3   2  12        6.85       21.10     24.89 o 
   4   2  12     3249.99     3300.54    238.40 o 
   5   2  12      735.44      726.83     64.92 o 
   6   2  12     1878.66     1838.31    133.40 o 
   7   2  12      695.34      518.27     76.41 o 
   8   2  12     3742.10     3491.75    188.69 o 
   9   2  12      227.21      161.83     50.57 o 
  10   2  12     1270.74     1357.50    129.35 o 
  -4   3  12        0.77      -20.04     38.12 o 
  -3   3  12      710.66      824.79     98.50 o 
  -2   3  12       35.04       44.27     37.54 o 
  -1   3  12      685.27      706.40     86.34 o 
   0   3  12        1.54      -23.66     25.44 o 
   1   3  12       46.64       93.19     39.15 o 
   2   3  12       60.49       67.40     28.04 o 
   3   3  12      691.09      649.46     61.10 o 
   4   3  12        2.17      -13.87     22.15 o 
   5   3  12      157.64      119.50     60.42 o 
   6   3  12       69.91       42.89     26.89 o 
   7   3  12      821.12     1046.29    127.23 o 
   8   3  12       39.34       16.21     33.88 o 
   9   3  12      113.20      118.82     39.07 o 
  10   3  12      168.97      161.90     44.15 o 
  -3   4  12        0.74       43.91     41.61 o 
  -2   4  12     2012.01     2220.66    156.17 o 
  -1   4  12      321.72      384.74     88.64 o 
   0   4  12     3761.34     3933.12    240.77 o 
   1   4  12      282.56      332.12    114.09 o 
   2   4  12     1465.64     1368.53    159.95 o 
   3   4  12      190.43      201.88     38.09 o 
   4   4  12     1012.01     1191.30     81.56 o 
   5   4  12     1532.12     1392.87     88.88 o 
   6   4  12     4448.38     4291.30    253.61 o 
   7   4  12      354.69      352.86     64.86 o 
   8   4  12     2938.89     3001.25    121.61 o 
   9   4  12      241.62      286.62     51.92 o 
  10   4  12      530.83      665.59     74.13 o 
  11   4  12      504.08      646.48     76.19 o 
  -3   5  12       79.32      128.37     49.85 o 
  -2   5  12      159.59      178.43     56.75 o 
  -1   5  12       66.35       38.31     39.61 o 
   0   5  12        5.15      -27.21     28.67 o 
   1   5  12       87.13      101.90     42.50 o 
   2   5  12      929.99      841.11    116.33 o 
   3   5  12      468.87      403.09     65.02 o 
   4   5  12      305.94      306.61     44.91 o 
   5   5  12      113.71      149.54     37.39 o 
   6   5  12     1501.70     1279.02     87.82 o 
   7   5  12      512.91       87.75    172.53 o 
   8   5  12      182.04      166.53     74.51 o 
   9   5  12     1455.07     1477.53    103.72 o 
  10   5  12      873.61      882.56    114.02 o 
  -2   6  12     1375.30     1266.23    123.97 o 
  -1   6  12      502.86      492.92     80.53 o 
   0   6  12     2263.63     2371.34    147.70 o 
   1   6  12      115.12       49.63     68.79 o 
   2   6  12     2648.51     2445.43    134.46 o 
   3   6  12      790.53      811.81     89.49 o 
   4   6  12     3968.78     4040.91    169.96 o 
   5   6  12      252.20      115.17     67.50 o 
   6   6  12     2137.51     2070.03    106.94 o 
   7   6  12      246.81      278.07     59.07 o 
   8   6  12     2869.62     2905.60    170.76 o 
   9   6  12      237.10      233.10     50.30 o 
  10   6  12     2275.38     2413.81    187.05 o 
  -1   7  12      260.70      319.29     71.34 o 
   0   7  12       68.86       97.03     48.01 o 
   1   7  12        7.73       15.78     50.89 o 
   2   7  12      684.57      560.05     83.05 o 
   3   7  12     1062.19      940.87     98.67 o 
   4   7  12       87.76       88.98     42.12 o 
   5   7  12      215.09      308.23     83.59 o 
   6   7  12      224.53      109.73     68.31 o 
   7   7  12      158.28      203.94     52.70 o 
   8   7  12       64.13        7.63     29.50 o 
   9   7  12      399.43      399.89     59.70 o 
  10   7  12      174.13      176.03     48.03 o 
   0   8  12      920.13      779.04    184.28 o 
   1   8  12      204.84      239.96     61.26 o 
   2   8  12     1493.99     1503.41    129.91 o 
   3   8  12      398.67      471.88     89.48 o 
   4   8  12     2992.65     2972.33    275.16 o 
   5   8  12      201.35      147.09     87.53 o 
   6   8  12     2716.39     3007.55    144.60 o 
   7   8  12      365.49      316.88     65.44 o 
   8   8  12     2132.32     2389.37    194.66 o 
   9   8  12       64.72       36.87     35.49 o 
  10   8  12     1115.55     1221.28    101.64 o 
   1   9  12      140.57      162.55     63.76 o 
   2   9  12      666.64      582.22     87.66 o 
   3   9  12      406.37      401.32     72.56 o 
   4   9  12       11.10      -25.18     25.18 o 
   5   9  12      137.60      180.66     51.81 o 
   6   9  12        5.11      -22.29     25.51 o 
   7   9  12       45.78       69.81     39.31 o 
   8   9  12      138.35      153.95     49.53 o 
   9   9  12      413.16      357.74     60.30 o 
   3  10  12      164.57      153.36     53.97 o 
   4  10  12     2368.48     2158.71    158.15 o 
   5  10  12       56.09        3.99     29.92 o 
   6  10  12      961.44      892.46    103.86 o 
   7  10  12      413.57      449.11     72.63 o 
   8  10  12     2232.67     2443.84    167.14 o 
  -1  -8  13      151.29       53.69     65.99 o 
   0  -8  13      392.55      337.80    101.79 o 
   1  -8  13       37.46       56.61     57.88 o 
   2  -8  13      697.43      619.54     99.83 o 
   3  -8  13       53.32       54.29     47.57 o 
  -2  -7  13        3.59        1.12     52.57 o 
  -1  -7  13     1301.77     1595.59    195.74 o 
   0  -7  13      219.02      140.38     73.26 o 
   1  -7  13     2078.91     2530.46    155.58 o 
   2  -7  13      233.11      226.24    135.62 o 
   3  -7  13      722.58      714.67     97.85 o 
   4  -7  13        3.01       22.06     43.59 o 
   5  -7  13     1290.07     1454.26    169.18 o 
  -3  -6  13      238.46      309.28     94.52 o 
  -2  -6  13       25.39       -6.15     55.37 o 
  -1  -6  13       84.09       37.47     55.37 o 
   0  -6  13      374.96      427.43     72.32 o 
   1  -6  13      146.56      132.29     52.57 o 
   2  -6  13       58.94       58.91     44.19 o 
   3  -6  13      210.69      167.60     67.95 o 
   4  -6  13       57.82       88.79     51.47 o 
   5  -6  13      292.14      334.95     76.00 o 
   6  -6  13      196.72      164.65     61.05 o 
  -3  -5  13     1768.76     1962.83    144.08 o 
  -2  -5  13      958.83      784.65    130.87 o 
  -1  -5  13     1799.93     1975.90    203.01 o 
   0  -5  13      289.89      347.14    146.53 o 
   1  -5  13     1350.34     1526.51    127.19 o 
   2  -5  13      426.78      432.15     75.45 o 
   3  -5  13     1966.75     2012.36    150.62 o 
   4  -5  13      630.21      644.03     91.15 o 
   5  -5  13     1317.09     1472.27    134.46 o 
   6  -5  13      674.06      723.49    100.22 o 
   7  -5  13     1194.57     1320.55    133.65 o 
  -4  -4  13       94.69      142.61     81.65 o 
  -3  -4  13       55.04        9.51     53.13 o 
  -2  -4  13      308.36      394.58     68.81 o 
  -1  -4  13      187.42      186.00     41.16 o 
   0  -4  13      252.85      185.66    123.60 o 
   1  -4  13       78.35       88.30     43.76 o 
   2  -4  13      302.61      350.14     75.50 o 
   3  -4  13       66.91       71.07    103.74 o 
   4  -4  13      701.03      784.32    131.43 o 
   5  -4  13       92.72       14.40     41.50 o 
   6  -4  13       83.40       46.47     48.04 o 
   7  -4  13       78.73        2.08     74.94 o 
  -4  -3  13      160.49      257.82     90.60 o 
  -3  -3  13     1542.49     1557.56    185.12 o 
  -2  -3  13      516.38      537.46    113.53 o 
  -1  -3  13     1470.31     1724.93    102.17 o 
   0  -3  13      276.55      249.19     44.15 o 
   1  -3  13     2740.04     2742.04    107.99 o 
   2  -3  13        1.37      -15.86     33.17 o 
   3  -3  13     5617.64     5863.52    209.76 o 
   4  -3  13       94.76       22.42     44.46 o 
   5  -3  13     1518.59     1639.63    134.86 o 
   6  -3  13       67.45      111.95     49.05 o 
   7  -3  13     1690.39     1662.96    141.38 o 
   8  -3  13        0.31        9.30     40.86 o 
  -4  -2  13       71.35        2.80     59.84 o 
  -3  -2  13      322.92      389.25    102.91 o 
  -2  -2  13      349.83      374.11     91.72 o 
  -1  -2  13       30.48       59.90     30.86 o 
   0  -2  13      570.28      626.73     87.61 o 
   1  -2  13        0.53       -1.83     25.12 o 
   2  -2  13      699.80      786.64     68.82 o 
   3  -2  13      660.76      559.59     78.11 o 
   4  -2  13     1471.91     1492.09    123.58 o 
   5  -2  13       48.50       43.40     39.10 o 
   6  -2  13      505.69      443.13     75.25 o 
   7  -2  13      110.58       60.76     44.49 o 
   8  -2  13      406.09      414.56     78.73 o 
  -4  -1  13      275.39      112.41     69.91 o 
  -3  -1  13     1509.63     1781.83    200.78 o 
  -2  -1  13      312.91      448.43     70.29 o 
  -1  -1  13     2818.26     2821.77    139.14 o 
   0  -1  13      576.31      598.02     61.79 o 
   1  -1  13     2317.00     2600.05    104.70 o 
   2  -1  13      887.36      865.46     72.73 o 
   3  -1  13     1701.21     1919.43     98.23 o 
   4  -1  13      277.11      256.45     44.83 o 
   5  -1  13     1343.58     1304.27    119.91 o 
   6  -1  13      191.60      223.86     65.99 o 
   7  -1  13     2158.91     1962.61    151.64 o 
   8  -1  13      129.21      107.68     52.09 o 
   9  -1  13      951.14     1065.07    145.97 o 
  -3   0  13       97.99      189.59     78.86 o 
  -2   0  13      293.67      211.96     54.51 o 
  -1   0  13      758.59      819.30     90.64 o 
   0   0  13       76.01       33.16     75.22 o 
   1   0  13        0.47      -14.98     23.41 o 
   2   0  13      862.67      977.74     77.67 o 
   3   0  13      155.48      164.66     38.53 o 
   4   0  13      382.69      423.47     53.03 o 
   5   0  13      629.40      567.87     60.04 o 
   6   0  13      274.87      219.44     57.25 o 
   7   0  13      566.25      638.16     91.53 o 
   8   0  13      402.65      472.73     82.99 o 
   9   0  13        0.76       34.60     42.19 o 
  -3   1  13     1047.45      701.96     90.40 o 
  -2   1  13       25.94       43.54     43.62 o 
  -1   1  13     1215.94     1102.86    106.24 o 
   0   1  13      791.66      858.89    107.10 o 
   1   1  13     2782.25     3010.31    110.66 o 
   2   1  13      248.84      272.27     44.83 o 
   3   1  13     2610.11     2684.36    105.48 o 
   4   1  13      292.35      251.19     43.05 o 
   5   1  13     2177.18     2255.26    103.28 o 
   6   1  13       69.94       63.35     31.41 o 
   7   1  13     1085.77     1282.04     94.20 o 
   8   1  13      353.74      470.57     80.42 o 
   9   1  13     1808.94     1717.26    146.69 o 
  -3   2  13       99.65      125.73     57.60 o 
  -2   2  13      611.52      563.59     81.05 o 
  -1   2  13        0.71       22.36     32.62 o 
   0   2  13      853.80      826.68     94.29 o 
   1   2  13       51.97      105.21     42.48 o 
   2   2  13      747.45      782.70    104.86 o 
   3   2  13      142.76      149.22     36.55 o 
   4   2  13      202.55      163.25     39.00 o 
   5   2  13        4.54       30.49     36.98 o 
   6   2  13        6.11       16.83     26.64 o 
   7   2  13      197.06      180.07     40.80 o 
   8   2  13      224.26      120.38     51.21 o 
   9   2  13        4.59        4.92     35.71 o 
  10   2  13      113.64      168.30     58.97 o 
  -2   3  13       81.34       63.53     75.78 o 
  -1   3  13     3657.66     4035.50    177.40 o 
   0   3  13      946.81     1003.33    147.09 o 
   1   3  13     2103.28     2272.49    138.47 o 
   2   3  13       59.65       43.09     36.39 o 
   3   3  13     1255.86     1504.27     94.12 o 
   4   3  13      612.99      599.67     81.83 o 
   5   3  13     2018.67     1952.65    102.76 o 
   6   3  13      930.11      984.98     79.56 o 
   7   3  13     2251.49     2424.89    107.27 o 
   8   3  13        2.88       -5.28     35.46 o 
   9   3  13     2192.52     2018.83    310.07 o 
  10   3  13      320.44      273.15     69.92 o 
  -2   4  13      537.47      531.42     83.98 o 
  -1   4  13        8.44       -1.59     37.41 o 
   0   4  13       90.36        0.62     39.71 o 
   1   4  13      167.03       75.60     50.05 o 
   2   4  13        1.17       -0.89     31.84 o 
   3   4  13     1032.83     1046.24    102.18 o 
   4   4  13       31.74      -16.22     23.22 o 
   5   4  13      157.28      160.54     38.29 o 
   6   4  13      347.76      326.76     50.39 o 
   7   4  13      142.70      105.74     37.06 o 
   8   4  13      606.76      689.02    134.78 o 
   9   4  13      138.00      170.76     56.46 o 
  10   4  13      417.59      446.79     65.98 o 
  -1   5  13     1306.22     1214.49    121.57 o 
   0   5  13      507.08      471.17     77.69 o 
   1   5  13     2726.82     2327.82    142.22 o 
   2   5  13      222.17      271.49     66.55 o 
   4   5  13      136.54      111.92     36.13 o 
   5   5  13     3393.44     3100.58    117.57 o 
   6   5  13      159.23      188.10     42.12 o 
   7   5  13     2506.67     2592.96    111.88 o 
   8   5  13      519.97      367.89     69.86 o 
   9   5  13     3363.47     3553.08    139.49 o 
  10   5  13       23.23       41.74     37.34 o 
  -1   6  13       74.39       36.61     42.96 o 
   0   6  13      214.77      220.53     59.40 o 
   1   6  13       67.79       58.08     44.09 o 
   2   6  13       58.02       38.03     38.36 o 
   3   6  13      215.16      315.36     63.54 o 
   4   6  13      814.31      787.23    116.33 o 
   5   6  13      404.63      413.92     92.42 o 
   6   6  13      206.60      245.34     46.83 o 
   7   6  13      118.44      109.29     36.20 o 
   8   6  13      236.56      173.39     59.56 o 
   9   6  13        0.47       14.22     33.68 o 
   0   7  13      204.34      204.16     62.67 o 
   1   7  13     1870.88     1898.25    149.72 o 
   2   7  13      439.54      394.06     72.56 o 
   3   7  13     1419.12     1423.06    124.08 o 
   4   7  13      538.01      445.57     72.90 o 
   5   7  13     1939.35     1825.75    141.12 o 
   6   7  13      246.57      164.76     38.81 o 
   7   7  13     1652.82     1493.45    152.40 o 
   8   7  13      242.32      136.33     94.52 o 
   9   7  13     1562.63     1674.27    116.89 o 
   2   8  13      316.89      402.73     75.65 o 
   3   8  13      743.34      563.19     83.56 o 
   4   8  13      885.34      761.08    103.19 o 
   5   8  13       22.67       64.63     39.06 o 
   6   8  13      195.94      136.44     40.61 o 
   7   8  13      331.22      293.75     51.32 o 
   8   8  13        5.90       26.62     42.80 o 
   3   9  13     1032.84     1065.10    117.83 o 
   4   9  13      119.81      101.72     45.26 o 
   5   9  13     1722.88     1518.25    133.00 o 
   6   9  13      181.19       66.08    154.36 o 
   7   9  13      837.03      831.97     83.76 o 
   0  -7  14       59.03      152.68     77.74 o 
   1  -7  14       74.21        6.17     44.50 o 
   2  -7  14      246.21      330.34     73.69 o 
  -1  -6  14      421.39      403.23    108.50 o 
   0  -6  14      793.17      839.46    149.88 o 
   1  -6  14      217.99      109.05    103.74 o 
   2  -6  14     1666.58     1828.47    148.67 o 
   3  -6  14     1128.76     1088.92    120.41 o 
   4  -6  14     2095.91     2104.14    166.08 o 
  -2  -5  14       25.12       27.40     60.40 o 
  -1  -5  14      257.23      257.26     89.48 o 
   0  -5  14       12.09      -19.29     37.02 o 
   1  -5  14      480.41      536.75     82.64 o 
   2  -5  14      172.17      153.65     54.17 o 
   3  -5  14      438.21      371.21     73.49 o 
   4  -5  14       57.95       43.22     48.23 o 
   5  -5  14      215.50      206.03     66.24 o 
  -2  -4  14     1971.60     2533.49    197.42 o 
  -1  -4  14      547.80      539.13    118.56 o 
   0  -4  14      821.67      848.19    121.92 o 
   1  -4  14      198.10      241.22     59.80 o 
   2  -4  14     2653.42     2671.88    150.47 o 
   3  -4  14        4.07       77.60     48.52 o 
   4  -4  14     1892.31     2221.92    160.86 o 
   5  -4  14       34.26       27.79     43.70 o 
   6  -4  14     1176.52     1050.84    118.04 o 
  -2  -3  14       30.59       -7.27     57.60 o 
  -1  -3  14      319.29      343.18     53.43 o 
   0  -3  14       20.86       36.99     30.95 o 
   1  -3  14      378.25      503.74     76.97 o 
   2  -3  14      137.56      293.56    104.30 o 
   3  -3  14      338.78      466.63     78.49 o 
   4  -3  14      134.25      166.55     55.66 o 
   5  -3  14     1255.63     1229.53    229.58 o 
   6  -3  14      234.42      229.31     63.89 o 
   7  -3  14      464.00      250.17     79.14 o 
  -2  -2  14     1260.75     1340.01    174.49 o 
  -1  -2  14      253.48      298.51     63.48 o 
   0  -2  14     2063.20     2104.07    108.75 o 
   1  -2  14      209.22      212.70     45.39 o 
   2  -2  14     2174.68     2542.39    150.92 o 
   3  -2  14      438.62      475.73     76.72 o 
   4  -2  14     1447.47     1337.23    122.89 o 
   5  -2  14      302.86      307.21     65.69 o 
   6  -2  14     1100.35      981.77    110.49 o 
   7  -2  14       39.33       41.26     71.59 o 
  -2  -1  14      427.41      455.80    115.21 o 
  -1  -1  14      123.17       71.94     45.69 o 
   0  -1  14      297.37      297.99     61.45 o 
   1  -1  14      311.58      332.35     51.53 o 
   2  -1  14       32.76        7.32     29.07 o 
   3  -1  14      122.66       66.58     38.75 o 
   4  -1  14      177.05      197.08     56.67 o 
   5  -1  14      213.63      279.52     63.37 o 
   6  -1  14      100.41       98.00     50.41 o 
   7  -1  14      374.12      318.57    213.36 o 
   8  -1  14      104.50       38.90     74.38 o 
  -2   0  14      693.62      804.68     96.43 o 
  -1   0  14      130.54      121.82     52.85 o 
   0   0  14     2004.18     1965.88    140.33 o 
   1   0  14      446.44      417.52     55.46 o 
   2   0  14     1909.35     2067.92    102.48 o 
   3   0  14       55.86       47.94     31.61 o 
   4   0  14     2045.52     2212.45    104.17 o 
   5   0  14       90.59       76.93     43.56 o 
   6   0  14     2041.78     2006.52    151.56 o 
   7   0  14      333.56      398.20    115.77 o 
   8   0  14     1682.41     1733.21    147.24 o 
  -2   1  14       34.35       37.29     40.56 o 
  -1   1  14      774.96      755.65     93.72 o 
   0   1  14       31.30       99.69     46.19 o 
   1   1  14      254.41      168.46     94.52 o 
   2   1  14        2.09       35.58     28.92 o 
   3   1  14      523.49      489.08     65.05 o 
   4   1  14      291.99      235.21     88.77 o 
   5   1  14      456.42      479.96     99.55 o 
   6   1  14        7.34       -7.47     26.59 o 
   7   1  14        9.92       24.31     39.40 o 
   8   1  14       74.06      114.99     53.97 o 
   9   1  14      110.57       58.11     47.28 o 
  -2   2  14     1079.68     1332.18    174.49 o 
  -1   2  14      105.35       70.71     52.57 o 
   0   2  14     2032.41     2220.32    173.09 o 
   1   2  14      118.23      160.64     51.47 o 
   2   2  14     1316.41     1299.77    114.68 o 
   3   2  14      264.32      211.66     43.78 o 
   4   2  14     2520.26     2394.92    105.67 o 
   5   2  14      880.91      897.49     77.95 o 
   6   2  14      613.65      507.60     64.25 o 
   7   2  14      117.97       71.63     33.90 o 
   8   2  14      818.91      872.65    128.35 o 
   9   2  14       13.41      116.44     56.29 o 
  -1   3  14      303.04      265.34     63.45 o 
   0   3  14      263.04      300.10     61.95 o 
   1   3  14        6.51       23.52     39.15 o 
   2   3  14      321.01      310.45     63.65 o 
   3   3  14      576.77      662.57    219.79 o 
   4   3  14      390.57      351.60     51.47 o 
   5   3  14       85.34      123.68     36.19 o 
   6   3  14      321.11      306.03     49.68 o 
   7   3  14       58.26       78.62     35.57 o 
   8   3  14      699.73      672.69     84.87 o 
   9   3  14      171.80      131.48     82.49 o 
   0   4  14     1374.95     1588.33    289.14 o 
   1   4  14     1375.99     1167.75    162.19 o 
   2   4  14     3001.35     2837.92    171.42 o 
   3   4  14      203.72      116.38     44.02 o 
   4   4  14     1137.17     1133.90    145.20 o 
   5   4  14       39.09       69.42     34.41 o 
   6   4  14     3033.72     2997.26    120.72 o 
   7   4  14      174.72      154.97     40.89 o 
   8   4  14     1864.13     1753.91    112.44 o 
   9   4  14       81.97       75.18    104.86 o 
   0   5  14       21.67      -23.24     34.60 o 
   1   5  14      222.35      118.30     50.28 o 
   2   5  14       34.91       22.51     34.00 o 
   3   5  14      156.67      188.83     51.33 o 
   4   5  14      332.67      302.66     61.49 o 
   5   5  14      198.49      244.14     46.34 o 
   6   5  14      134.16       76.78     37.50 o 
   7   5  14      568.04      540.19     65.25 o 
   8   5  14       73.88       55.63     33.18 o 
   9   5  14      465.84      388.79     79.25 o 
   1   6  14      550.17      551.35     85.54 o 
   2   6  14     2585.36     2228.00    158.37 o 
   3   6  14      112.12       20.83     38.88 o 
   4   6  14     1435.16     1709.68    203.01 o 
   5   6  14      303.10      334.53     66.83 o 
   6   6  14     2209.14     2067.12    119.40 o 
   7   6  14      565.09      556.85     66.26 o 
   8   6  14     2054.36     1886.72    144.15 o 
   2   7  14        8.22       12.86     58.44 o 
   3   7  14      481.42      448.05     77.15 o 
   4   7  14      166.84      130.68     49.18 o 
   5   7  14      560.22      442.86     73.92 o 
   6   7  14      203.65       81.46    120.24 o 
   7   7  14       22.49       10.41     30.89 o 
   8   7  14       18.49       46.51     36.37 o 
   4   8  14     1496.23     1393.06    156.32 o 
   5   8  14       44.79      118.54     85.01 o 
   6   8  14     1671.72     1298.62    125.16 o 
   2  -5  15      205.93      199.39     69.35 o 
   0  -4  15      147.48      121.00     52.44 o 
   1  -4  15       10.67       49.72     45.22 o 
   2  -4  15      175.73      139.09     67.11 o 
   3  -4  15       25.24       39.43     48.23 o 
   4  -4  15      709.84      679.61     96.08 o 
   0  -3  15      448.12      414.88    107.66 o 
   1  -3  15     2300.99     2511.90    154.38 o 
   2  -3  15      270.34      155.08     63.76 o 
   3  -3  15     1135.37     1245.31    136.18 o 
   4  -3  15       67.52      113.20     53.58 o 
   5  -3  15      941.12      766.98    101.18 o 
  -1  -2  15      240.44      233.21     90.60 o 
   0  -2  15      583.73      537.64     95.36 o 
   1  -2  15       50.86       78.55     48.44 o 
   2  -2  15      534.68      731.94    123.88 o 
   3  -2  15       23.26       97.10     50.60 o 
   4  -2  15      177.69      252.50    109.90 o 
   5  -2  15        0.94       21.57     40.84 o 
   6  -2  15      115.94      114.77     53.59 o 
  -1  -1  15     1379.36     1336.66    165.82 o 
   0  -1  15      808.10      813.81    168.90 o 
   1  -1  15     1523.85     1532.30    127.95 o 
   2  -1  15      246.69      199.31    120.43 o 
   3  -1  15     1735.38     1726.28    138.99 o 
   4  -1  15      322.90      308.10     69.91 o 
   5  -1  15     2320.57     2421.78    154.73 o 
   6  -1  15      377.29      375.99     76.13 o 
   7  -1  15     1729.34     1833.45    164.15 o 
   0   0  15      606.12      646.77    168.34 o 
   1   0  15        5.48       -1.84     40.68 o 
   2   0  15      584.88      623.33     74.41 o 
   3   0  15       39.83       22.65     34.73 o 
   4   0  15      807.38      730.66     72.94 o 
   5   0  15      103.99       83.33     47.33 o 
   6   0  15      377.70      330.47     72.68 o 
   7   0  15       13.95       38.56     43.87 o 
   0   1  15      117.84       52.35    100.67 o 
   1   1  15     1535.18     1376.43    122.97 o 
   2   1  15      168.51      255.51     61.66 o 
   3   1  15     2340.78     2339.73    111.58 o 
   4   1  15      210.50      216.25     47.11 o 
   5   1  15     1586.24     1556.62    102.64 o 
   6   1  15      825.15      790.12    102.77 o 
   7   1  15      624.65      640.52     94.71 o 
   0   2  15       67.64      119.47     51.98 o 
   1   2  15      187.02      258.10     64.23 o 
   2   2  15        7.54      -31.04     31.04 o 
   3   2  15      108.93      105.84     72.70 o 
   4   2  15      565.54      530.78     64.21 o 
   5   2  15      458.83      360.46     56.02 o 
   6   2  15       60.28      103.17     39.38 o 
   7   2  15      128.74       56.06     33.82 o 
   1   3  15     1423.18     1560.83    136.41 o 
   2   3  15      477.45      383.00     70.78 o 
   3   3  15     1394.66     1378.11    123.06 o 
   4   3  15      145.51       92.55     37.70 o 
   5   3  15     1872.48     2026.67    195.91 o 
   6   3  15      325.23      287.41     51.50 o 
   7   3  15     2123.77     2045.53    121.97 o 
   1   4  15       24.38      -34.00     34.00 o 
   2   4  15       99.11       63.79     42.11 o 
   3   4  15       29.09       42.14     41.95 o 
   4   4  15      312.75      327.05     66.51 o 
   5   4  15      243.67      223.54     48.26 o 
   6   4  15       98.08      107.60     38.07 o 
   7   4  15      217.53      124.00     79.19 o 
   2   5  15      367.16      248.87     95.08 o 
   3   5  15     1921.93     1960.63    269.01 o 
   4   5  15      116.25       23.95     46.98 o 
   5   5  15     1269.42     1272.71    121.08 o 
   6   5  15      125.14       78.22     39.55 o 
   7   5  15     1450.45     1211.61     95.98 o 
   4   6  15      164.60       97.39     50.05 o 
   5   6  15      452.81      399.50     71.20 o 
   6   6  15        6.97       21.02     53.69 o 
   3  -1  16      294.39      156.57     98.99 o 
   3   0  16      431.86      488.60     80.89 o 
   4   0  16     2386.85     2533.99    190.99 o 
   3   1  16      239.04      344.93     71.14 o 
   4   1  16       31.84        1.03     32.23 o 
   5   1  16      286.91      318.64    164.70 o 
   4   2  16     1805.09     1937.33    146.67 o 
                                                 
